# Supplementary material for: Evolutionary and pan-genomic analysis of the bZIP gene family in 21 Camellia sinensis
Source: Front Plant Sci. 2026 Jul 3;17:1885680. doi: 10.3389/fpls.2026.1885680 (PMC13375794; doi:10.3389/fpls.2026.1885680)
Supplement: Supplementary file 1 [file Table1.xlsx]

## Sheet: S1
Table S1. Number of bZIP genes in 1,015 plant genomes
Category	Species	bZIP_gene_count
Algae	Apatococcus_fuscideae	15
Algae	Apatococcus_lobatus	13
Algae	Asterochloris_glomerata	14
Algae	Auxenochlorella_protothecoides	7
Algae	Auxenochlorella_pyrenoidosa	11
Algae	Auxenochlorella_sorokiniana	11
Algae	Bathycoccus_prasinos	4
Algae	Chara_braunii	16
Algae	Chlamydomonas_eustigma	5
Algae	Chlamydomonas_reinhardtii	11
Algae	Chlamydomonas_schloesseri	11
Algae	Chlamydomonas_sp	6
Algae	Chlorella_variabilis	8
Algae	Chondrus_crispus	8
Algae	Chromochloris_zofingiensis	16
Algae	Coccomyxa_subellipsoidea	20
Algae	Coccomyxa_viridis	24
Algae	Cyanidiococcus_yangmingshanensis	3
Algae	Cyanidioschyzon_merolae	3
Algae	Cyanidium_caldarium	6
Algae	Dunaliella_salina	2
Algae	Edaphochlamys_debaryana	13
Algae	Elliptochloris_bilobata	19
Algae	Galdieria_partita	15
Algae	Galdieria_phlegrea	10
Algae	Galdieria_sulphuraria	10
Algae	Gonium_pectorale	7
Algae	Gracilaria_domingensis	13
Algae	Limnomonas_spitsbergensis	10
Algae	Micractinium_conductrix	11
Algae	Monoraphidium_minutum	9
Algae	Monoraphidium_neglectum	10
Algae	Myrmecia_bisecta	23
Algae	Nannochloris_desiccata	12
Algae	Ostreococcus_lucimarinus	7
Algae	Pedinophyte_strain_YPF701	7
Algae	Porphyra_umbilicalis	9
Algae	Raphidocelis_subcapitata	14
Algae	Symbiochloris_irregularis	28
Algae	Trebouxia_sp	22
Algae	Ulva_mutabilis	8
Algae	Volvox_africanus	0
Algae	Volvox_carteri	10
Algae	Volvox_reticuliferus	1
Bryophytes	Anthoceros_agrestis	13
Bryophytes	Anthoceros_angustus	8
Bryophytes	Anthoceros_punctatus	10
Bryophytes	Azolla_filiculoides	35
Bryophytes	Marchantia_polymorpha	18
Bryophytes	Salvinia_cucullata	41
Pteridophytes	Adiantum_capillus-veneris	46
Pteridophytes	Adiantum_nelumboides	15
Pteridophytes	Alsophila_spinulosa	66
Pteridophytes	Ceratopteris_richardii	110
Pteridophytes	Isoetes_sinensis	54
Pteridophytes	Isoetes_taiwanensis	30
Pteridophytes	Selaginella_kraussiana	17
Pteridophytes	Selaginella_moellendorffii	23
Gymnosperms	Abies_alba	32
Gymnosperms	Cycas_panzhihuaensis	42
Gymnosperms	Ginkgo_biloba	32
Gymnosperms	Gnetum_montanum	24
Gymnosperms	Larix_kaempferi	36
Gymnosperms	Larix_sibirica	48
Gymnosperms	Metasequoia_glyptostroboides	35
Gymnosperms	Picea_engelmannii	30
Gymnosperms	Picea_glauca	43
Gymnosperms	Picea_sitchensis	39
Gymnosperms	Pinus_albicaulis	46
Gymnosperms	Pinus_lambertiana	39
Gymnosperms	Pinus_taeda	33
Gymnosperms	Pseudotsuga_menziesii	41
Gymnosperms	Sequoia_sempervirens	93
Gymnosperms	Sequoiadendron_giganteum	29
Gymnosperms	Taxus_chinensis	26
Gymnosperms	Torreya_grandis	35
Gymnosperms	Welwitschia_mirabilis	40
Basal angiosperms	Euryale_ferox	103
Basal angiosperms	Nymphaea_colorata	48
Basal angiosperms	Nymphaea_thermarum	45
Magnoliids	Aristolochia_contorta	34
Magnoliids	Aristolochia_fimbriata	35
Magnoliids	Chloranthus_sessilifolius	43
Magnoliids	Chloranthus_spicatus	37
Magnoliids	Cinnamomum_kanehirae	55
Magnoliids	Lindera_megaphylla	54
Magnoliids	Magnolia_biondii	48
Magnoliids	Magnolia_sinica	107
Magnoliids	Persea_americana	67
Magnoliids	Phoebe_bournei	63
Monocots	Achnatherum_splendens	130
Monocots	Acorus_calamus	81
Monocots	Acorus_gramineus	37
Monocots	Aegilops_bicornis	81
Monocots	Aegilops_longissima	78
Monocots	Aegilops_searsii	81
Monocots	Aegilops_sharonensis	79
Monocots	Aegilops_speltoides	80
Monocots	Aegilops_tauschii	114
Monocots	Aegilops_umbellulata	83
Monocots	Allium_cepa	68
Monocots	Allium_fistulosum	79
Monocots	Allium_sativum	62
Monocots	Amorphophallus_konjac	77
Monocots	Ampelocalamus_luodianensis	164
Monocots	Apostasia_shenzhenica	48
Monocots	Areca_catechu	79
Monocots	Asparagus_officinalis	48
Monocots	Asparagus_setaceus	57
Monocots	Avena_atlantica	78
Monocots	Avena_eriantha	81
Monocots	Avena_strigosa	84
Monocots	Bonia_amplexicaulis	172
Monocots	Bothriochloa_decipiens	146
Monocots	Brachypodium_distachyon	82
Monocots	Brachypodium_hybridum	166
Monocots	Brachypodium_stace	84
Monocots	Brachypodium_sylvaticum	81
Monocots	Bromus_tectorum	75
Monocots	Calamus_simplicifolius	100
Monocots	Carex_cristatella	54
Monocots	Carex_scoparia	55
Monocots	Cenchrus_americanus	65
Monocots	Cenchrus_fungigraminus	144
Monocots	Cenchrus_macrourus	145
Monocots	Cenchrus_purpureus	159
Monocots	Cleistogenes_songorica	170
Monocots	Coix_lacrymajobi	74
Monocots	Colocasia_esculenta	59
Monocots	Cremastra_appendiculata	52
Monocots	Crocus_sativus	174
Monocots	Cryptocoryne_crispatula	67
Monocots	Cymbidium_ensifolium	66
Monocots	Cyperus_esculentus	56
Monocots	Daemonorops_jenkinsiana	105
Monocots	Dendrobium_catenatum	84
Monocots	Dendrobium_chrysotoxum	55
Monocots	Dendrobium_huoshanense	31
Monocots	Dendrobium_hybrid_cultivar	31
Monocots	Dendrobium_nobile	63
Monocots	Dendrocalamus_brandisii	458
Monocots	Dendrocalamus_latiflorus	461
Monocots	Dendrocalamus_sinicus	207
Monocots	Dichanthelium_oligosanthes	65
Monocots	Digitaria_exilis	166
Monocots	Dioscorea_alata	59
Monocots	Dioscorea_dumetorum	72
Monocots	Dioscorea_rotundata	77
Monocots	Dioscorea_zingiberensis	76
Monocots	Echinochloa_colona	232
Monocots	Echinochloa_crus-galli	242
Monocots	Echinochloa_haploclada	85
Monocots	Echinochloa_oryzicola	159
Monocots	Eleusine_coracana	163
Monocots	Eleusine_indica	56
Monocots	Ensete_glaucum	138
Monocots	Ensete_ventricosum	66
Monocots	Eragrostis_curvula	101
Monocots	Eragrostis_nindensis	192
Monocots	Eragrostis_tef	165
Monocots	Eremochloa_ophiuroides	90
Monocots	Erianthus_fulvus	81
Monocots	Erianthus_rufipilus	82
Monocots	Gastrodia_elata	129
Monocots	Gastrodia_menghaiensis	49
Monocots	Guadua_angustifolia	5
Monocots	Hordeum_marinum	81
Monocots	Hordeum_spontaneum	86
Monocots	Hordeum_vulgare	80
Monocots	Hsuehochloa_calcarea	168
Monocots	Iris_pallida	133
Monocots	Juncus_effusus	51
Monocots	Juncus_inflexus	48
Monocots	Lanxangia_tsao-ko	83
Monocots	Leersia_perrieri	77
Monocots	Lemna_minor	46
Monocots	Lemna_minuta	1
Monocots	Lolium_multiflorum	94
Monocots	Lolium_perenne	73
Monocots	Lolium_rigidum	141
Monocots	Melocanna_baccifera	226
Monocots	Miscanthus_lutarioriparius	186
Monocots	Miscanthus_sinensis	161
Monocots	Musa_acuminata	141
Monocots	Musa_balbisiana	114
Monocots	Musa_beccarii	139
Monocots	Musa_itinerans	102
Monocots	Musa_schizocarpa	116
Monocots	Musa_textilis	84
Monocots	Musa_troglodytarum	134
Monocots	Olyra_latifolia	88
Monocots	Oropetium_thomaeum	67
Monocots	Oryza_alta	157
Monocots	Oryza_australiensis	71
Monocots	Oryza_barthii	83
Monocots	Oryza_brachyantha	70
Monocots	Oryza_coarctata	263
Monocots	Oryza_glaberrima	84
Monocots	Oryza_glumaepatula	76
Monocots	Oryza_granulata	106
Monocots	Oryza_meridionalis	70
Monocots	Oryza_nivara	84
Monocots	Oryza_punctata	81
Monocots	Oryza_rufipogon	78
Monocots	Oryza_sativa	114
Monocots	Otatea_glauca	165
Monocots	Panicum_hallii	86
Monocots	Panicum_miliaceum	161
Monocots	Panicum_virgatum	166
Monocots	Papilionanthe_hookeriana_xteres	61
Monocots	Paspalum_vaginatum	88
Monocots	Pennisetum_purpureum	110
Monocots	Phalaenopsis_aphrodite	59
Monocots	Phalaenopsis_equestris	50
Monocots	Pharus_latifolius	83
Monocots	Phoenix_dactylifera	143
Monocots	Phragmites_australis	187
Monocots	Phyllostachys_edulis	167
Monocots	Pinellia_pedatisecta	62
Monocots	Pistia_stratiotes	51
Monocots	Platanthera_guangdongensis	40
Monocots	Platanthera_zijinensis	46
Monocots	Poa_annua	106
Monocots	Poa_infirma	67
Monocots	Poa_supina	67
Monocots	Raddia_distichophylla	76
Monocots	Raddia_guianensis	84
Monocots	Rhipidocladum_racemiflorum	147
Monocots	Rhynchospora_breviuscula	54
Monocots	Rhynchospora_pubera	220
Monocots	Rhynchospora_tenuis	53
Monocots	Saccharum_hybrid	44
Monocots	Saccharum_spontaneum	213
Monocots	Saccharum_sppR570	538
Monocots	Secale_cereale	87
Monocots	Setaria_italica	85
Monocots	Setaria_viridis	85
Monocots	Sorghum_bicolor	93
Monocots	Spirodela_intermedia	43
Monocots	Spirodela_polyrhiza	19
Monocots	Sporobolus_pyramidalis	173
Monocots	Sporobolus_stapfianus	165
Monocots	Thinopyrum_elongatum	94
Monocots	Trichopus_zeylanicus	19
Monocots	Triticum_aestivum	245
Monocots	Triticum_monococcum	87
Monocots	Triticum_turgidum	148
Monocots	Triticum_urartu	71
Monocots	Vanilla_planifolia	77
Monocots	Wolffia_australiana	39
Monocots	Wurfbainia_longiligularis	137
Monocots	Wurfbainia_villosa	146
Monocots	Zantedeschia_elliottiana	59
Monocots	Zea_mays	124
Monocots	Zingiber_officinale	563
Monocots	Zizania_latifolia	147
Monocots	Zizania_palustris	138
Monocots	Zoysia_japonica	113
Monocots	Zoysia_matrella	177
Monocots	Zoysia_pacifica	118
Eudicots	Abrus_precatorius	119
Eudicots	Acacia_crassicarpa	77
Eudicots	Acacia_pycnantha	95
Eudicots	Acer_catalpifolium	50
Eudicots	Acer_negundo	52
Eudicots	Acer_pseudosieboldianum	65
Eudicots	Acer_saccharum	59
Eudicots	Acer_truncatum	50
Eudicots	Acer_yangbiense	47
Eudicots	Actinidia_chinensis	95
Eudicots	Actinidia_hemsleyana	92
Eudicots	Actinidia_zhejiangensis	180
Eudicots	Aegiceras_corniculatum	57
Eudicots	Aegle_marmelos	51
Eudicots	Aeschynomene_evenia	66
Eudicots	Aesculus_chinensis	78
Eudicots	Aethionema_arabicum	62
Eudicots	Agastache_rugosa	65
Eudicots	Aldrovanda_vesiculosa	73
Eudicots	Alnus_rubra	54
Eudicots	Alstonia_scholaris	81
Eudicots	Amaranthus_hybridus	43
Eudicots	Amaranthus_hypochondriacus	40
Eudicots	Amaranthus_palmeri	48
Eudicots	Amaranthus_tricolor	58
Eudicots	Amaranthus_tuberculatus	38
Eudicots	Ammopiptanthus_nanus	72
Eudicots	Amphicarpaea_edgeworthii	75
Eudicots	Andrographis_paniculata	126
Eudicots	Angelica_sinensis	73
Eudicots	Anisodus_acutangulus	110
Eudicots	Anisodus_luridus	163
Eudicots	Anisodus_tanguticus	113
Eudicots	Antirrhinum_hispanicum	75
Eudicots	Antirrhinum_linkianum	73
Eudicots	Antirrhinum_majus	69
Eudicots	Apium_graveolens	73
Eudicots	Aquilegia_coerulea	48
Eudicots	Arabidopsis_halleri	68
Eudicots	Arabidopsis_lyrata	73
Eudicots	Arabidopsis_suecica	145
Eudicots	Arabidopsis_thaliana	71
Eudicots	Arabis_alpina	65
Eudicots	Arabis_nemorensis	46
Eudicots	Arachis_duranensis	69
Eudicots	Arachis_hypogaea	115
Eudicots	Arachis_ipaensis	71
Eudicots	Arachis_monticola	105
Eudicots	Aralia_elata	72
Eudicots	Arctium_lappa	69
Eudicots	Argentina_anserina	94
Eudicots	Armoracia_rusticana	109
Eudicots	Artemisia_argyi	140
Eudicots	Artocarpus_altilis	83
Eudicots	Artocarpus_nanchuanensis	92
Eudicots	Asclepias_syriaca	37
Eudicots	Atalantia_buxifolia	53
Eudicots	Atriplex_hortensis	42
Eudicots	Atropa_belladonna	166
Eudicots	Balanophora_fungosa	26
Eudicots	Balanophora_subcupularis	24
Eudicots	Barbarea_vulgaris	60
Eudicots	Barthea_barthei	141
Eudicots	Bauhinia_variegata	96
Eudicots	Begonia_darthvaderiana	72
Eudicots	Begonia_fuchsioides	168
Eudicots	Begonia_loranthoides	68
Eudicots	Begonia_masoniana	61
Eudicots	Begonia_peltatifolia	65
Eudicots	Benincasa_hispida	57
Eudicots	Beta_patula	44
Eudicots	Beta_vulgaris	41
Eudicots	Betula_pendula	45
Eudicots	Betula_platyphylla	45
Eudicots	Boea_hygrometrica	52
Eudicots	Boechera_retrofracta	73
Eudicots	Boechera_stricta	68
Eudicots	Bombax_ceiba	121
Eudicots	Brassica_carinata	217
Eudicots	Brassica_gravinae	70
Eudicots	Brassica_juncea	199
Eudicots	Brassica_napus	249
Eudicots	Brassica_nigra	117
Eudicots	Brassica_oleracea	110
Eudicots	Brassica_rapa	120
Eudicots	Brassica_repanda	113
Eudicots	Brassica_tournefortii	99
Eudicots	Brugmansia_arborea	61
Eudicots	Bruguiera_sexangula	70
Eudicots	Buxus_austroyunnanensis	49
Eudicots	Buxus_sinica	45
Eudicots	Cajanus_cajan	71
Eudicots	Callicarpa_americana	72
Eudicots	Calotropis_gigantea	45
Eudicots	Camelina_sativa	185
Eudicots	Camellia_chekiangoleosa	83
Eudicots	Camellia_oleifera	32
Eudicots	Camellia_sinensis	52
Eudicots	Camptotheca_acuminata	62
Eudicots	Cannabis_sativa	66
Eudicots	Capsella_grandiflora	69
Eudicots	Capsella_rubella	71
Eudicots	Capsicum_annuum	52
Eudicots	Capsicum_baccatum	57
Eudicots	Capsicum_chinense	60
Eudicots	Capsicum_pubescens	60
Eudicots	Capsicum_rhomboideum	67
Eudicots	Caragana_lidou	68
Eudicots	Cardamine_enshiensis	121
Eudicots	Cardamine_hirsuta	67
Eudicots	Carnegiea_gigantea	60
Eudicots	Carpinus_fangiana	51
Eudicots	Carpinus_viminea	45
Eudicots	Carrichtera_annua	99
Eudicots	Carthamus_tinctorius	59
Eudicots	Carya_cathayensis	83
Eudicots	Carya_illinoinensis	154
Eudicots	Castanea_crenata	53
Eudicots	Castanea_mollissima	49
Eudicots	Castanopsis_hystrix	53
Eudicots	Castanopsis_tibetana	53
Eudicots	Catharanthus_roseus	47
Eudicots	Ceiba_pentandra	127
Eudicots	Cerasus_kanzakura	95
Eudicots	Cerasus_serrulata	55
Eudicots	Cercis_canadensis	47
Eudicots	Ceriops_tagal	69
Eudicots	Chamaecrista_fasciculata	61
Eudicots	Chenopodium_pallidicaule	44
Eudicots	Chenopodium_quinoa	76
Eudicots	Chenopodium_suecicum	41
Eudicots	Chenopodium_watsonii	27
Eudicots	Chiococca_alba	86
Eudicots	Chrysanthemum_indicum	76
Eudicots	Chrysanthemum_makinoi	85
Eudicots	Chrysanthemum_nankingense	63
Eudicots	Chrysanthemum_x_morifolium	182
Eudicots	Cicer_arietinum	59
Eudicots	Cicer_reticulatum	54
Eudicots	Cichorium_endivia	82
Eudicots	Cichorium_intybus	78
Eudicots	Cinchona_pubescens	65
Eudicots	Citropsis_gilletiana	51
Eudicots	Citrullus_amarus	62
Eudicots	Citrullus_colocynthis	61
Eudicots	Citrullus_ecirrhosus	61
Eudicots	Citrullus_lanatus	58
Eudicots	Citrullus_mucosospermus	62
Eudicots	Citrullus_naudinianus	62
Eudicots	Citrullus_rehmii	63
Eudicots	Citrus_australasica	60
Eudicots	Citrus_australis	50
Eudicots	Citrus_cavaleriei	48
Eudicots	Citrus_clementina	73
Eudicots	Citrus_grandis	46
Eudicots	Citrus_japonica	52
Eudicots	Citrus_linwuensis	51
Eudicots	Citrus_mangshanensis	51
Eudicots	Citrus_maxima	49
Eudicots	Citrus_medica	53
Eudicots	Citrus_reticulata	50
Eudicots	Citrus_sinensis	51
Eudicots	Citrus_trifoliata	55
Eudicots	Citrus_x_aurantium	48
Eudicots	Citrus_x_limon	54
Eudicots	Clausena_lansium	53
Eudicots	Cleome_gynandra	75
Eudicots	Codonopsis_lanceolata	52
Eudicots	Coffea_arabica	89
Eudicots	Coffea_canephora	41
Eudicots	Coffea_eugenioides	43
Eudicots	Coffea_humblotiana	43
Eudicots	Coleus_barbatus	19
Eudicots	Coptis_chinensis	46
Eudicots	Corchorus_capsularis	41
Eudicots	Corchorus_olitorius	38
Eudicots	Coriandrum_sativum	83
Eudicots	Cornus_controversa	64
Eudicots	Cornus_wilsoniana	61
Eudicots	Corydalis_tomentella	39
Eudicots	Corylus_avellana	59
Eudicots	Corylus_mandshurica	50
Eudicots	Corymbia_citriodora	65
Eudicots	Cucumis_hystrix	57
Eudicots	Cucumis_melo	58
Eudicots	Cucumis_metuliferus	58
Eudicots	Cucumis_sativus	60
Eudicots	Cucumis_x_hytivus	59
Eudicots	Cucurbita_argyrosperma	104
Eudicots	Cucurbita_maxima	104
Eudicots	Cucurbita_moschata	103
Eudicots	Cucurbita_pepo	86
Eudicots	Cuscuta_australis	43
Eudicots	Cuscuta_campestris	79
Eudicots	Cuscuta_epithymum	85
Eudicots	Cuscuta_europaea	43
Eudicots	Cyclocarya_paliurus	61
Eudicots	Cydonia_oblonga	67
Eudicots	Cynara_cardunculus	108
Eudicots	Dalbergia_cochinchinensis	73
Eudicots	Dalbergia_cultrata	77
Eudicots	Dalbergia_odorifera	68
Eudicots	Dasiphora_fruticosa	48
Eudicots	Datura_innoxia	64
Eudicots	Datura_stramonium	62
Eudicots	Daucus_carota	74
Eudicots	Davidia_involucrata	94
Eudicots	Deinandra_increscens	89
Eudicots	Dianthus_caryophyllus	53
Eudicots	Dimocarpus_longan	53
Eudicots	Dionaea_muscipula	36
Eudicots	Diospyros_lotus	47
Eudicots	Diospyros_oleifera	70
Eudicots	Diplotaxis_acris	132
Eudicots	Diplotaxis_erucoides	134
Eudicots	Diplotaxis_harra	121
Eudicots	Diplotaxis_muralis	228
Eudicots	Diplotaxis_tenuifolia	115
Eudicots	Diplotaxis_tenuisiliqua	112
Eudicots	Diplotaxis_viminea	110
Eudicots	Dipterocarpus_alatus	94
Eudicots	Dipterocarpus_gracilis	87
Eudicots	Dipterocarpus_intricatus	88
Eudicots	Dipterocarpus_turbinatus	90
Eudicots	Dipterocarpus_zeylanicus	91
Eudicots	Dipteronia_dyeriana	52
Eudicots	Dipteronia_sinensis	53
Eudicots	Discaria_trinervis	42
Eudicots	Draba_nivalis	65
Eudicots	Drosera_spatulata	39
Eudicots	Dryas_drummondii	44
Eudicots	Durio_zibethinus	169
Eudicots	Elaeagnus_angustifolia	100
Eudicots	Elaeagnus_mollis	95
Eudicots	Entada_phaseoloides	71
Eudicots	Eriobotrya_japonica	92
Eudicots	Eruca_sativa	124
Eudicots	Erysimum_cheiranthoides	65
Eudicots	Erythranthe_guttatus	68
Eudicots	Erythranthe_luteus	98
Eudicots	Escallonia_herrerae	84
Eudicots	Escallonia_rubra	50
Eudicots	Eucalyptus_albens	63
Eudicots	Eucalyptus_brandiana	67
Eudicots	Eucalyptus_caleyi	67
Eudicots	Eucalyptus_camaldulensis	64
Eudicots	Eucalyptus_cladocalyx	67
Eudicots	Eucalyptus_cloeziana	63
Eudicots	Eucalyptus_coolabah	64
Eudicots	Eucalyptus_curtisii	70
Eudicots	Eucalyptus_dawsonii	73
Eudicots	Eucalyptus_decipiens	65
Eudicots	Eucalyptus_erythrocorys	64
Eudicots	Eucalyptus_fibrosa	67
Eudicots	Eucalyptus_globulus	66
Eudicots	Eucalyptus_grandis	69
Eudicots	Eucalyptus_guilfoylei	66
Eudicots	Eucalyptus_lansdowneana	67
Eudicots	Eucalyptus_leucophloia	60
Eudicots	Eucalyptus_marginata	65
Eudicots	Eucalyptus_microcorys	64
Eudicots	Eucalyptus_paniculata	67
Eudicots	Eucalyptus_polyanthemos	68
Eudicots	Eucalyptus_pumila	66
Eudicots	Eucalyptus_regnans	55
Eudicots	Eucalyptus_shirleyi	68
Eudicots	Eucalyptus_tenuipes	67
Eudicots	Eucalyptus_victrix	59
Eudicots	Eucalyptus_viminalis	66
Eudicots	Eucalyptus_virginea	61
Eudicots	Euphorbia_lathyris	40
Eudicots	Euphorbia_peplus	45
Eudicots	Eutrema_japonicum	18
Eudicots	Eutrema_salsugineum	70
Eudicots	Excoecaria_agallocha	51
Eudicots	Fagopyrum_cymosum	96
Eudicots	Fagopyrum_esculentum	98
Eudicots	Fagopyrum_homotropicum	29
Eudicots	Fagopyrum_tataricum	90
Eudicots	Faidherbia_albida	74
Eudicots	Fallopia_multiflora	94
Eudicots	Ficus_carica	46
Eudicots	Ficus_hispida	47
Eudicots	Ficus_microcarpa	48
Eudicots	Forsythia_suspensa	63
Eudicots	Fragaria_daltoniana	47
Eudicots	Fragaria_iinumae	50
Eudicots	Fragaria_mandshurica	49
Eudicots	Fragaria_nilgerrensis	51
Eudicots	Fragaria_nubicola	55
Eudicots	Fragaria_pentaphylla	47
Eudicots	Fragaria_vesca	46
Eudicots	Fragaria_viridis	48
Eudicots	Fragaria_x_ananassa	184
Eudicots	Fraxinus_americana	106
Eudicots	Fraxinus_excelsior	109
Eudicots	Fraxinus_nigra	102
Eudicots	Fraxinus_pennsylvanica	108
Eudicots	Gardenia_jasminoides	42
Eudicots	Genlisea_aurea	36
Eudicots	Gillenia_trifoliata	47
Eudicots	Glebionis_coronaria	71
Eudicots	Glycine_max	139
Eudicots	Glycine_soja	137
Eudicots	Gossypium_anomalum	106
Eudicots	Gossypium_arboreum	101
Eudicots	Gossypium_aridum	65
Eudicots	Gossypium_australe	69
Eudicots	Gossypium_barbadense	208
Eudicots	Gossypium_bickii	104
Eudicots	Gossypium_darwinii	206
Eudicots	Gossypium_gossypioides	63
Eudicots	Gossypium_harknessii	62
Eudicots	Gossypium_herbaceum	102
Eudicots	Gossypium_hirsutum	209
Eudicots	Gossypium_klotzschianum	80
Eudicots	Gossypium_laxum	71
Eudicots	Gossypium_lobatum	68
Eudicots	Gossypium_longicalyx	102
Eudicots	Gossypium_raimondii	102
Eudicots	Gossypium_rotundifolium	93
Eudicots	Gossypium_schwendimanii	84
Eudicots	Gossypium_stocksii	104
Eudicots	Gossypium_sturtianum	104
Eudicots	Gossypium_trilobum	69
Eudicots	Gypsophila_paniculata	111
Eudicots	Haloxylon_ammodendron	45
Eudicots	Handroanthus_impetiginosus	60
Eudicots	Helianthus_annuus	150
Eudicots	Helianthus_tuberosus	272
Eudicots	Heliophila_variabilis	70
Eudicots	Heracleum_sosnowskyi	91
Eudicots	Herpetospermum_pedunculosum	62
Eudicots	Hevea_brasiliensis	133
Eudicots	Hibiscus_cannabinus	8
Eudicots	Hibiscus_syriacus	289
Eudicots	Hippophae_rhamnoides	83
Eudicots	Hirschfeldia_incana	112
Eudicots	Hopea_chinensis	80
Eudicots	Hopea_hainanensis	256
Eudicots	Hopea_mollissima	85
Eudicots	Hopea_odorata	90
Eudicots	Hopea_reticulata	248
Eudicots	Humulus_lupulus	77
Eudicots	Hylocereus_undatus	70
Eudicots	Hyssopus_officinalis	119
Eudicots	Ilex_latifolia	77
Eudicots	Ilex_polyneura	70
Eudicots	Iochroma_cyaneum	60
Eudicots	Ipomoea_aquatica	83
Eudicots	Ipomoea_batatas	71
Eudicots	Ipomoea_cairica	81
Eudicots	Ipomoea_nil	113
Eudicots	Ipomoea_triloba	109
Eudicots	Isatis_indigotica	63
Eudicots	Jacaranda_mimosifolia	66
Eudicots	Jasminum_sambac	65
Eudicots	Jatropha_curcas	63
Eudicots	Juglans_mandshurica	77
Eudicots	Juglans_regia	128
Eudicots	Juglans_sigillata	78
Eudicots	Kalanchoe_fedtschenkoi	92
Eudicots	Kandelia_obovata	62
Eudicots	Khaya_senegalensis	58
Eudicots	Kingdonia_uniflora	40
Eudicots	Kitagawia_praeruptora	73
Eudicots	Knoxia_roxburghii	37
Eudicots	Lablab_purpureus	66
Eudicots	Lactuca_saligna	72
Eudicots	Lactuca_sativa	86
Eudicots	Lactuca_virosa	70
Eudicots	Lagenaria_siceraria	52
Eudicots	Lagerstroemia_indica	113
Eudicots	Lagerstroemia_speciosa	102
Eudicots	Leavenworthia_alabamica	98
Eudicots	Lepidium_meyenii	246
Eudicots	Leptodermis_oblonga	42
Eudicots	Ligusticum_chuanxiong	149
Eudicots	Lindenbergia_luchunensis	83
Eudicots	Litchi_chinensis	52
Eudicots	Lithocarpus_polystachyus	55
Eudicots	Lobularia_maritima	77
Eudicots	Lonicera_japonica	51
Eudicots	Lotus_japonicus	68
Eudicots	Luffa_acutangula	64
Eudicots	Luffa_cylindrica	57
Eudicots	Lupinus_albus	111
Eudicots	Lupinus_angustifolius	194
Eudicots	Luvunga_scandens	55
Eudicots	Lycianthes_biflora	63
Eudicots	Lycium_barbarum	64
Eudicots	Lycium_chinense	70
Eudicots	Macadamia_integrifolia	56
Eudicots	Macleaya_cordata	42
Eudicots	Malus_baccata	79
Eudicots	Malus_domestica	85
Eudicots	Malus_fusca	84
Eudicots	Malus_honanensis_x_domestica	86
Eudicots	Malus_orientalis	88
Eudicots	Malus_sieversii	79
Eudicots	Malus_sylvestris	87
Eudicots	Malus_x_domestica	83
Eudicots	Mandragora_caulescens	98
Eudicots	Manihot_esculenta	78
Eudicots	Marsdenia_tenacissima	47
Eudicots	Medicago_polymorpha	66
Eudicots	Medicago_ruthenica	82
Eudicots	Medicago_truncatula	66
Eudicots	Megacarpaea_delavayi	86
Eudicots	Megadenia_pygmaea	65
Eudicots	Melaleuca_alternifolia	62
Eudicots	Melastoma_candidum	132
Eudicots	Melastoma_dodecandrum	109
Eudicots	Melilotus_albus	74
Eudicots	Melilotus_officinalis	79
Eudicots	Microthlaspi_erraticum	73
Eudicots	Mikania_micrantha	89
Eudicots	Mimosa_pudica	59
Eudicots	Mimulus_guttatus	57
Eudicots	Mimulus_luteus	98
Eudicots	Misopates_orontium	73
Eudicots	Momordica_charantia	59
Eudicots	Moricandia_nitens	102
Eudicots	Moricandia_sinaica	98
Eudicots	Moricandia_spinosa	120
Eudicots	Moricandia_suffruticosa	122
Eudicots	Morus_notabilis	59
Eudicots	Mucuna_pruriens	73
Eudicots	Murraya_paniculata	51
Eudicots	Neolamarckia_cadamba	85
Eudicots	Nepeta_cataria	192
Eudicots	Nepeta_mussinii	98
Eudicots	Nepeta_racemosa	101
Eudicots	Nepeta_tenuifolia	52
Eudicots	Nephelium_lappaceum	53
Eudicots	Nicandra_physalodes	60
Eudicots	Nicotiana_attenuata	100
Eudicots	Nicotiana_benthamiana	116
Eudicots	Nicotiana_longiflora	71
Eudicots	Nicotiana_sylvestris	27
Eudicots	Nicotiana_tabacum	61
Eudicots	Nicotiana_tomentosiformis	97
Eudicots	Nissolia_schottii	64
Eudicots	Nyssa_sinensis	69
Eudicots	Nyssa_yunnanensis	61
Eudicots	Ochroma_pyramidale	134
Eudicots	Oldenlandia_corymbosa	65
Eudicots	Onobrychis_viciifolia	243
Eudicots	Ophiorrhiza_pumila	43
Eudicots	Origanum_majorana	61
Eudicots	Origanum_vulgare	66
Eudicots	Orobanche_aegyptiaca	47
Eudicots	Orobanche_cumana	54
Eudicots	Orychophragmus_violaceus	110
Eudicots	Ostrya_rehderiana	48
Eudicots	Oxytropis_ochrocephala	72
Eudicots	Paeonia_ludlowii	52
Eudicots	Paeonia_ostii	47
Eudicots	Paeonia_suffruticosa	37
Eudicots	Panax_ginseng	144
Eudicots	Panax_japonicus	161
Eudicots	Panax_notoginseng	70
Eudicots	Panax_quinquefolius	121
Eudicots	Panax_stipuleanatus	80
Eudicots	Papaver_armeniacum	66
Eudicots	Papaver_atlanticum	46
Eudicots	Papaver_bracteatum	45
Eudicots	Papaver_californicum	80
Eudicots	Papaver_nudicaule	40
Eudicots	Papaver_rhoeas	46
Eudicots	Papaver_setigerum	150
Eudicots	Papaver_somniferum	76
Eudicots	Parasponia_andersonii	20
Eudicots	Passiflora_organensis	76
Eudicots	Pedicularis_kansuensis	67
Eudicots	Penstemon_davidsonii	31
Eudicots	Perilla_frutescens	124
Eudicots	Petunia_axillaris	71
Eudicots	Petunia_inflata	72
Eudicots	Phaseolus_acutifolius	72
Eudicots	Phaseolus_lunatus	73
Eudicots	Phaseolus_vulgaris	86
Eudicots	Phtheirospermum_japonicum	49
Eudicots	Phyllanthus_emblica	304
Eudicots	Physalis_angulata	99
Eudicots	Physalis_grisea	59
Eudicots	Physalis_pruinosa	58
Eudicots	Physalis_pubescens	52
Eudicots	Picrorhiza_kurrooa	135
Eudicots	Pisum_sativum	101
Eudicots	Platycodon_grandiflorus	44
Eudicots	Pogostemon_cablin	193
Eudicots	Polygonum_cuspidatum	49
Eudicots	Populus_alba	140
Eudicots	Populus_deltoides	93
Eudicots	Populus_euphratica	76
Eudicots	Populus_glandulosa_x_alba	163
Eudicots	Populus_ilicifolia	85
Eudicots	Populus_pruinosa	87
Eudicots	Populus_qiongdaoensis	84
Eudicots	Populus_tremula	127
Eudicots	Populus_trichocarpa	84
Eudicots	Populus_wilsonii	86
Eudicots	Portulaca_amilis	69
Eudicots	Portulaca_oleracea	112
Eudicots	Potentilla_anserina	94
Eudicots	Potentilla_micrantha	46
Eudicots	Primula_veris	61
Eudicots	Prinsepia_uniflora	84
Eudicots	Prosopis_alba	159
Eudicots	Prosopis_cineraria	151
Eudicots	Protea_cynaroides	61
Eudicots	Prunus_armeniaca	48
Eudicots	Prunus_avium	48
Eudicots	Prunus_campanulata	48
Eudicots	Prunus_domestica	229
Eudicots	Prunus_dulcis	50
Eudicots	Prunus_fruticosa	148
Eudicots	Prunus_hongpingensis	44
Eudicots	Prunus_kansuensis	48
Eudicots	Prunus_mandshurica	47
Eudicots	Prunus_mira	48
Eudicots	Prunus_mongolica	50
Eudicots	Prunus_mume	51
Eudicots	Prunus_persica	41
Eudicots	Prunus_salicina	54
Eudicots	Prunus_sibirica	49
Eudicots	Prunus_x_kanzakura	87
Eudicots	Prunus_yedoensis	60
Eudicots	Prunus_zhengheensis	45
Eudicots	Przewalskia_tangutica	109
Eudicots	Pterocarpus_macrocarpus	86
Eudicots	Pterocarpus_santalinus	84
Eudicots	Pterocarya_stenoptera	82
Eudicots	Punica_granatum	64
Eudicots	Pyrus_betulifolia	99
Eudicots	Pyrus_bretschneideri	85
Eudicots	Pyrus_communis	68
Eudicots	Pyrus_pyrifolia	99
Eudicots	Pyrus_ussuriensis_x_communis	79
Eudicots	Quercus_acutissima	51
Eudicots	Quercus_dentata	50
Eudicots	Quercus_lobata	81
Eudicots	Quercus_robur	37
Eudicots	Quercus_rubra	55
Eudicots	Quercus_suber	100
Eudicots	Quercus_variabilis	105
Eudicots	Raphano_brassica	184
Eudicots	Raphanus_sativus	90
Eudicots	Rauvolfia_tetraphylla	126
Eudicots	Rehmannia_glutinosa	90
Eudicots	Rheum_palmatum	95
Eudicots	Rheum_tanguticum	90
Eudicots	Rhodiola_crenulata	67
Eudicots	Rhododendron_delavayi	42
Eudicots	Rhododendron_griersonianum	31
Eudicots	Rhododendron_henanense	55
Eudicots	Rhododendron_irroratum	55
Eudicots	Rhododendron_molle	50
Eudicots	Rhododendron_ovatum	60
Eudicots	Rhododendron_prattii	58
Eudicots	Rhododendron_ripense	50
Eudicots	Rhododendron_simsii	45
Eudicots	Rhododendron_vialii	162
Eudicots	Rhododendron_williamsianum	44
Eudicots	Ricinus_communis	79
Eudicots	Robinia_pseudoacacia	77
Eudicots	Rorippa_aquatica	112
Eudicots	Rosa_chinensis	51
Eudicots	Rosa_multiflora	63
Eudicots	Rosa_roxburghii	49
Eudicots	Rosa_rugosa	52
Eudicots	Rosa_wichuraiana	53
Eudicots	Rubus_argutus	56
Eudicots	Rubus_chingii	49
Eudicots	Rubus_corchorifolius	49
Eudicots	Rubus_occidentalis	48
Eudicots	Rumex_hastatulus	37
Eudicots	Salicornia_bigelovii	84
Eudicots	Salicornia_europaea	46
Eudicots	Salix_arbutifolia	84
Eudicots	Salix_brachista	77
Eudicots	Salix_chaenomeloides	73
Eudicots	Salix_dunnii	78
Eudicots	Salix_koriyanagi	86
Eudicots	Salix_suchowensis	96
Eudicots	Salvia_bowleyana	52
Eudicots	Salvia_hispanica	83
Eudicots	Salvia_miltiorrhiza	111
Eudicots	Salvia_officinalis	51
Eudicots	Salvia_rosmarinus	103
Eudicots	Salvia_splendens	244
Eudicots	Santalum_album	63
Eudicots	Santalum_yasi	56
Eudicots	Sapindus_mukorossi	44
Eudicots	Sauropus_androgynus	80
Eudicots	Scalesia_atractyloides	100
Eudicots	Schrenkiella_parvula	69
Eudicots	Scutellaria_baicalensis	55
Eudicots	Sechium_edule	94
Eudicots	Selenicereus_undatus	70
Eudicots	Senna_siamea	73
Eudicots	Senna_tora	78
Eudicots	Sesamum_alatum	58
Eudicots	Sesamum_angolense	46
Eudicots	Sesamum_angustifolium	48
Eudicots	Sesamum_calycinum	46
Eudicots	Sesamum_indicum	96
Eudicots	Sesamum_latifolium	43
Eudicots	Sesamum_radiatum	89
Eudicots	Shorea_henryana	83
Eudicots	Shorea_leprosula	88
Eudicots	Shorea_robusta	86
Eudicots	Shorea_roxburghii	86
Eudicots	Shorea_wangtianshuea	87
Eudicots	Silene_conica	34
Eudicots	Silene_latifolia	52
Eudicots	Sinapis_alba	114
Eudicots	Sinapis_arvensis	122
Eudicots	Siraitia_grosvenorii	68
Eudicots	Sisymbrium_irio	68
Eudicots	Smallanthus_sonchifolius	190
Eudicots	Solanum_aethiopicum	58
Eudicots	Solanum_americanum	62
Eudicots	Solanum_andreanum	101
Eudicots	Solanum_atropurpureum	65
Eudicots	Solanum_boliviense	128
Eudicots	Solanum_brevicaule	131
Eudicots	Solanum_buesii	115
Eudicots	Solanum_bulbocastanum	55
Eudicots	Solanum_burkartii	98
Eudicots	Solanum_cajamarquense	111
Eudicots	Solanum_candolleanum	129
Eudicots	Solanum_capsicoides	66
Eudicots	Solanum_chacoense	122
Eudicots	Solanum_chilense	57
Eudicots	Solanum_chomatophilum	129
Eudicots	Solanum_commersonii	66
Eudicots	Solanum_dulcamara	88
Eudicots	Solanum_erianthum	59
Eudicots	Solanum_etuberosum	63
Eudicots	Solanum_habrochaites	57
Eudicots	Solanum_jamesii	115
Eudicots	Solanum_laciniatum	176
Eudicots	Solanum_lignicaule	123
Eudicots	Solanum_lycopersicoides	71
Eudicots	Solanum_lycopersicum	63
Eudicots	Solanum_lyratum	65
Eudicots	Solanum_macrocarpon	63
Eudicots	Solanum_mammosum	81
Eudicots	Solanum_melongena	64
Eudicots	Solanum_morelliforme	73
Eudicots	Solanum_multiinterruptum	123
Eudicots	Solanum_muricatum	69
Eudicots	Solanum_neorossii	104
Eudicots	Solanum_ochranthum	66
Eudicots	Solanum_palustre	71
Eudicots	Solanum_paucissectum	112
Eudicots	Solanum_pennellii	90
Eudicots	Solanum_pimpinellifolium	63
Eudicots	Solanum_pinnatisectum	108
Eudicots	Solanum_piurae	124
Eudicots	Solanum_pseudocapsicum	63
Eudicots	Solanum_retroflexum	184
Eudicots	Solanum_rostratum	56
Eudicots	Solanum_scabrum	191
Eudicots	Solanum_seaforthianum	65
Eudicots	Solanum_septemlobum	65
Eudicots	Solanum_sogarandinum	118
Eudicots	Solanum_spirale	115
Eudicots	Solanum_stenotomum	100
Eudicots	Solanum_stramoniifolium	64
Eudicots	Solanum_torvum	58
Eudicots	Solanum_tuberosum	72
Eudicots	Solanum_vernei	128
Eudicots	Solanum_verrucosum	85
Eudicots	Solanum_viarum	66
Eudicots	Solanum_wrightii	67
Eudicots	Sonneratia_alba	64
Eudicots	Spatholobus_suberectus	81
Eudicots	Speranskia_yunnanensis	43
Eudicots	Spinacia_oleracea	51
Eudicots	Stenogyne_calaminthoides	92
Eudicots	Stevia_rebaudiana	108
Eudicots	Streptocarpus_rexii	115
Eudicots	Striga_asiatica	72
Eudicots	Striga_hermonthica	70
Eudicots	Strobilanthes_cusia	77
Eudicots	Suaeda_aralocaspica	46
Eudicots	Swietenia_macrophylla	82
Eudicots	Syzygium_grande	64
Eudicots	Taraxacum_kok-saghyz	62
Eudicots	Taraxacum_mongolicum	92
Eudicots	Tarenaya_hassleriana	99
Eudicots	Telopea_speciosissima	89
Eudicots	Tetracentron_sinense	71
Eudicots	Thalictrum_thalictroides	40
Eudicots	Theobroma_cacao	42
Eudicots	Thlaspi_arvense	57
Eudicots	Thymus_quinquecostatus	61
Eudicots	Toona_ciliata	91
Eudicots	Toona_sinensis	98
Eudicots	Trapa_bicornis	129
Eudicots	Trapa_incisa	134
Eudicots	Trema_orientalis	47
Eudicots	Trichosanthes_anguina	61
Eudicots	Trifolium_pratense	106
Eudicots	Trifolium_repens	143
Eudicots	Trifolium_subterranum	65
Eudicots	Triplostegia_glandulifera	67
Eudicots	Trochodendron_aralioides	77
Eudicots	Tubocapsicum_anomalum	109
Eudicots	Turnera_subulata	53
Eudicots	Utricularia_gibba	23
Eudicots	Utricularia_reniformis	107
Eudicots	Vaccinium_caesariense	73
Eudicots	Vaccinium_corymbosum	51
Eudicots	Vaccinium_darrowii	16
Eudicots	Vaccinium_duclouxii	58
Eudicots	Vaccinium_macrocarpon	54
Eudicots	Vaccinium_microcarpum	45
Eudicots	Vaccinium_myrtillus	59
Eudicots	Vaccinium_oxycoccos	54
Eudicots	Vatica_guangxiensis	87
Eudicots	Vatica_mangachapoi	86
Eudicots	Vatica_odorata	86
Eudicots	Vatica_rassak	87
Eudicots	Vicia_faba	60
Eudicots	Vicia_sativa	68
Eudicots	Vigna_angularis	74
Eudicots	Vigna_hirtella	78
Eudicots	Vigna_radiata	80
Eudicots	Vigna_subterranea	78
Eudicots	Vigna_umbellata	113
Eudicots	Vigna_unguiculata	78
Eudicots	Vinca_minor	12
Eudicots	Vitis_acerifolia	62
Eudicots	Vitis_aestivalis	61
Eudicots	Vitis_amurensis	55
Eudicots	Vitis_arizonica	48
Eudicots	Vitis_berlandieri	67
Eudicots	Vitis_girdiana	55
Eudicots	Vitis_labrusca	50
Eudicots	Vitis_monticola	71
Eudicots	Vitis_mustangensis	68
Eudicots	Vitis_riparia	73
Eudicots	Vitis_rotundifolia	72
Eudicots	Vitis_rupestris	57
Eudicots	Vitis_vinifera	59
Eudicots	Vitis_xlabruscana	58
Eudicots	Xanthoceras_sorbifolium	26
Eudicots	Zanthoxylum_armatum	228
Eudicots	Zanthoxylum_bungeanum	210
Eudicots	Ziziphus_jujuba	82
Eudicots	Zygophyllum_mongolicum	171

## Sheet: S2
Table S2. Analysis of bZIP genes across eight major plant clades
Category	Species_count	Total_bZIP_genes	Average_bZIP_genes	Min	Max
Algae	44	482	10.95	0	28
Bryophytes	6	125	20.83	8	41
Pteridophytes	8	361	45.12	15	110
Gymnosperms	19	743	39.11	24	93
Basal angiosperms	3	196	65.33	45	103
Magnoliids	10	543	54.3	34	107
Monocots	170	18763	110.37	1	563
Eudicots	755	60127	79.64	8	304

## Sheet: S3
Table S3. BUSCO assessment of gene annotation completeness in pan-genome
Accessions	AJBC	BHZ	DX5H	FDDB	GH3H	HJY	JGY	JMZ	JX	LJ43	LTDC	MSBH	QL10H	RG	SCZ	TGY	WNZ	WYSX	YH9H	ZJ	ZYQ
Complete BUScOs (%)	89.5	92.4	91.2	91.4	91.4	91.7	92.7	90.9	93.2	88.2	87.1	88.5	90.6	91.2	90.6	92.1	93.9	92.7	92.2	92.8	91
Complete BUSCOs Single-Copy (%)	80.6	82.4	79.1	82.2	81.9	81.4	83.3	81.2	82	79.8	78.1	80.1	79.8	79.9	59.7	83.7	83.6	83.4	80.9	80.8	81.3
Complete BUSCOS Duplicated (%)	8.9	9.9	12.1	9.2	9.5	10.3	9.4	9.7	11.2	10.5	9	8.4	10.8	11.3	30.9	8.4	10.3	9.3	11.3	12	9.7
Fragmented BUSCOs (%)	4.7	2.4	3.4	3.5	3.4	4.7	2.5	3.5	44.4	5.5	4.7	5.1	3.7	3.6	3.3	2.3	2.3	2.8	3.6	2.8	3.5
Missing BUSCOs (%)	5.8	5.2	5.4	5.1	3.6	3.6	4.8	5.6	2.4	4.9	8.2	6.7	5.7	5.2	6.1	5.6	3.8	4.5	4.2	4.4	5.6

## Sheet: S4
Table S4. Number of bZIP genes in 21 Genome
Species	bZIP_number
AJBC	78
BHZ	74
DX5H	77
FDDB	78
GH3H	73
HJY	74
JGY	83
JMZ	73
JX	73
LJ43	75
LTDC	74
MSBH	87
QL10H	78
RG	81
SCZ	81
TGY	75
WNZ	81
WYSX	88
YH9H	74
ZJ	81
ZYQ	77
Total	1635

## Sheet: S5
Table S5. Number of bZIP genes in 13 subfamily
Subfamily	bZIP_number
A	259
B	20
C	89
D	245
E	84
F	92
G	193
H	22
I	202
J	14
K	22
M	22
S	371
Total	1635

## Sheet: S6
Table S6. Number of subfamily genes in 21 Genome
Species	A	B	C	D	E	F	G	H	I	J	K	M	S	Total
AJBC	11	1	5	11	4	5	9	1	9	1	1	1	19	78
BHZ	9	1	3	12	4	4	10	1	9	1	1	1	18	74
DX5H	13	1	2	12	4	6	6	0	12	1	1	1	18	77
FDDB	12	0	5	12	5	6	10	1	9	1	1	1	15	78
GH3H	11	1	3	10	5	5	8	1	9	1	1	1	17	73
HJY	11	1	3	11	4	5	8	1	9	1	1	1	18	74
JGY	15	1	4	12	2	5	10	2	9	0	2	1	20	83
JMZ	14	1	5	11	3	3	8	1	9	1	1	1	15	73
JX	10	1	5	11	3	3	10	2	9	1	1	1	16	73
LJ43	12	1	4	10	4	4	8	1	10	1	1	1	18	75
LTDC	11	1	3	10	5	4	13	1	9	1	1	1	14	74
MSBH	15	1	4	13	4	6	11	1	12	0	1	1	18	87
QL10H	13	1	4	11	4	5	11	1	11	0	1	1	15	78
RG	14	0	4	12	4	5	8	1	11	0	1	1	20	81
SCZ	10	2	4	14	5	3	8	1	11	0	1	1	21	81
TGY	12	1	5	12	3	2	10	1	11	0	1	2	15	75
WNZ	14	1	5	12	5	5	9	1	7	1	1	1	19	81
WYSX	14	1	8	13	4	4	10	1	9	1	1	1	21	88
YH9H	12	1	4	10	3	4	9	0	9	1	1	1	19	74
ZJ	14	1	5	14	5	4	7	1	9	1	1	1	18	81
ZYQ	12	1	4	12	4	4	10	2	9	0	1	1	17	77
Total	259	20	89	245	84	92	193	22	202	14	22	22	371	1635

## Sheet: S7
Table S7. Analyse of Physicochemical property in 21 Genome
Species	Gene_ID	Molecular Weight(kDa)	Theoretical pI	Instability Index	Aliphatic Index	Grand Average of Hydropathicity	Subfamily
AJBC	F4000038-AJBC	41.8787	6.77	66.17	45.45	-0.917	G
AJBC	F4002773-AJBC	22.2138	10.56	60.75	61.29	-0.9394	S
AJBC	F4003405-AJBC	20.2722	9.73	46.36	66.07	-0.739	E
AJBC	F4005900-AJBC	38.279	5.8	51.16	68.02	-0.8187	I
AJBC	F4006019-AJBC	37.8805	7.88	63.57	68.88	-0.6221	S
AJBC	F4006247-AJBC	16.3696	8.86	51.25	90.75	-0.4683	S
AJBC	F4008064-AJBC	15.9081	8.84	80.13	74.86	-0.5934	S
AJBC	F4014257-AJBC	48.7241	9.41	48.77	66.29	-0.6301	A
AJBC	F4015036-AJBC	35.9549	5.55	64.95	61.95	-0.7615	E
AJBC	F4016610-AJBC	20.8872	6.3	69.7	74.01	-0.7873	S
AJBC	F4018889-AJBC	22.209	8.79	41.7	62.34	-0.6186	F
AJBC	F4018893-AJBC	26.7318	6.18	35.32	58.36	-0.6794	F
AJBC	F4018899-AJBC	29.3234	5.75	37.63	58.3	-0.723	F
AJBC	F4019288-AJBC	36.7309	7.88	60.68	81.98	-0.5543	D
AJBC	F4025014-AJBC	88.8615	5.2	48.31	79.08	-0.3939	D
AJBC	F4031096-AJBC	38.2629	7.68	65.1	65.66	-0.6268	E
AJBC	F4031376-AJBC	77.3097	6.09	57.13	81.6	-0.4088	S
AJBC	F4038540-AJBC	10.4879	10.29	63.57	73.44	-0.4598	C
AJBC	F4041887-AJBC	36.0244	6.64	56.91	70.88	-0.5912	A
AJBC	F4041889-AJBC	40.8559	7.88	50.83	86.31	-0.4058	D
AJBC	F4042247-AJBC	33.5334	8.54	64.54	71.26	-0.7873	A
AJBC	F4042308-AJBC	37.8554	6.68	46.77	59.3	-0.7994	I
AJBC	F4042637-AJBC	39.0415	6.68	46.37	49.02	-0.9243	G
AJBC	F4043353-AJBC	21.4438	9.62	62.72	59.24	-0.7228	A
AJBC	F4045516-AJBC	26.214	8.83	60.37	70.56	-0.9448	A
AJBC	F4046575-AJBC	17.6876	5.77	47.58	65.25	-0.6252	S
AJBC	F4047333-AJBC	17.6726	9.91	64.21	64.06	-1.0635	H
AJBC	F4047796-AJBC	57.4611	6.95	56.84	72.41	-0.6146	D
AJBC	F4048954-AJBC	33.0605	9.23	33.57	72.44	-0.5956	F
AJBC	F4049087-AJBC	41.0772	7.71	53.32	78.76	-0.4953	D
AJBC	F4049991-AJBC	21.2415	9.48	61.77	59.89	-0.9862	A
AJBC	F4050588-AJBC	19.909	7.07	63.52	71.62	-0.9192	S
AJBC	F4055022-AJBC	36.7008	7	61.65	83.74	-0.5668	D
AJBC	F4057695-AJBC	30.9884	5.77	59.97	65.03	-0.6683	A
AJBC	F4058976-AJBC	35.9975	5.43	42.05	62.64	-0.7614	A
AJBC	F4059012-AJBC	55.3357	6.58	66.46	74.4	-0.5655	D
AJBC	F4059548-AJBC	39.0672	5.41	58.57	59.67	-0.8398	G
AJBC	F4062963-AJBC	48.1526	5.48	63.84	58.87	-0.7943	C
AJBC	F4064228-AJBC	38.5348	5.18	46.56	53.16	-0.7934	G
AJBC	F4064506-AJBC	30.2694	5.11	32.29	72.27	-0.6249	F
AJBC	F4064703-AJBC	7.92075	8.31	83.19	63.09	-1.2388	S
AJBC	F4064994-AJBC	29.0408	5.13	51.02	70.79	-0.7358	I
AJBC	F4065642-AJBC	37.7364	7.16	43.18	58.75	-0.8015	I
AJBC	F4067110-AJBC	46.9635	6.17	63.14	58.36	-0.881	I
AJBC	F4069571-AJBC	49.6056	6.37	58.05	76.27	-0.5538	D
AJBC	F4070052-AJBC	42.0141	8.91	52.31	62.55	-0.7926	G
AJBC	F4071159-AJBC	20.9821	5.74	74.3	71.52	-0.7104	S
AJBC	F4071967-AJBC	36.827	8.64	55.51	70.69	-0.7664	A
AJBC	F4074437-AJBC	15.901	9.6	54	66.45	-0.8803	S
AJBC	F4074554-AJBC	72.2235	5.36	52.2	77.55	-0.4652	J
AJBC	F4075288-AJBC	22.7913	10.39	59.73	68.46	-0.767	S
AJBC	F4077916-AJBC	16.0712	9	54.59	81.43	-0.6518	S
AJBC	F4077918-AJBC	16.1553	9.16	55.14	81.43	-0.6734	S
AJBC	F4078855-AJBC	53.5705	9.79	44.61	68.49	-0.6359	I
AJBC	F4086092-AJBC	51.1529	5.96	46.4	77.15	-0.4745	D
AJBC	F4087518-AJBC	47.3204	9.44	50.24	60.34	-0.7426	A
AJBC	F4087718-AJBC	77.9304	6.01	47.23	71.49	-0.5025	B
AJBC	F4088783-AJBC	60.5361	6.79	58.1	59.71	-0.882	I
AJBC	F4090996-AJBC	17.9577	9.05	58.18	60.89	-0.9917	S
AJBC	F4095485-AJBC	39.1047	5.22	52.77	64.96	-0.6735	C
AJBC	F4095820-AJBC	76.5052	6.45	46.58	74.23	-0.4535	M
AJBC	F4095904-AJBC	15.6045	6.41	66.62	73.86	-0.9069	S
AJBC	F4099236-AJBC	42.4455	6.39	61.39	42.71	-0.9211	G
AJBC	F4101191-AJBC	33.8325	5.78	66.33	73.23	-0.7358	E
AJBC	F4105397-AJBC	16.4387	9.38	68.53	87.02	-0.5536	S
AJBC	F4107319-AJBC	26.2059	9.51	66.51	72.63	-0.7273	G
AJBC	F4109744-AJBC	18.3034	5.44	49.78	64	-0.6774	S
AJBC	F4111700-AJBC	35.0102	5.16	52.7	64.72	-0.6443	C
AJBC	F4111702-AJBC	35.0102	5.16	52.7	64.72	-0.6443	C
AJBC	F4112724-AJBC	60.9844	9.18	59.65	70.86	-0.7856	A
AJBC	F4116157-AJBC	36.6823	5.52	57.82	66.13	-0.7603	I
AJBC	F4119767-AJBC	43.1804	7.82	62.58	43.65	-0.9089	G
AJBC	F4123587-AJBC	43.5056	6.34	51.97	73.75	-0.6003	I
AJBC	F4125002-AJBC	15.8598	5.44	55.71	83.1	-0.5688	S
AJBC	F4125708-AJBC	56.3566	6.31	57.78	73.82	-0.5256	D
AJBC	F4127732-AJBC	39.2632	6.43	53.73	62.57	-0.7553	G
AJBC	F4130346-AJBC	34.581	5.41	70.21	93.36	-0.431	K
AJBC	F4130444-AJBC	54.3075	9.6	63.92	80.47	-0.4068	D
BHZ	BHZ003727-BHZ	39.0415	6.68	46.37	49.02	-0.9243	G
BHZ	BHZ003854-BHZ	18.2734	5.72	47.36	65.81	-0.6289	S
BHZ	BHZ006623-BHZ	19.909	7.07	63.52	71.62	-0.9192	S
BHZ	BHZ007828-BHZ	16.4587	9.33	61.93	84.96	-0.5593	S
BHZ	BHZ008722-BHZ	17.6004	9.91	64.98	62.88	-1.0767	H
BHZ	BHZ009189-BHZ	40.9822	7.16	56.63	82.78	-0.4475	D
BHZ	BHZ014011-BHZ	76.6295	7.57	44.31	75.05	-0.4486	M
BHZ	BHZ014467-BHZ	18.4344	6.74	61.9	77.79	-0.7099	S
BHZ	BHZ016503-BHZ	23.8568	7.93	69.1	78.28	-0.5473	S
BHZ	BHZ019607-BHZ	36.8053	9.19	59.86	70.78	-0.7142	A
BHZ	BHZ019730-BHZ	16.1725	7.69	55.29	90.63	-0.4148	S
BHZ	BHZ023393-BHZ	36.7008	7	61.65	83.74	-0.5668	D
BHZ	BHZ023593-BHZ	34.608	5.41	70.21	93.36	-0.4399	K
BHZ	BHZ024815-BHZ	37.8554	6.68	46.77	59.3	-0.7994	I
BHZ	BHZ024860-BHZ	33.5334	8.54	64.54	71.26	-0.7873	A
BHZ	BHZ025204-BHZ	40.885	7.15	49.31	86.31	-0.4055	D
BHZ	BHZ025205-BHZ	31.6735	6.16	61.6	67.89	-0.6315	A
BHZ	BHZ028270-BHZ	38.279	5.8	51.16	68.02	-0.8187	I
BHZ	BHZ030971-BHZ	56.2845	6.31	57.23	73.25	-0.5288	D
BHZ	BHZ037200-BHZ	42.0141	8.91	52.31	62.55	-0.7926	G
BHZ	BHZ044517-BHZ	36.0079	5.55	65.84	61.76	-0.7551	E
BHZ	BHZ046539-BHZ	38.5348	5.18	47.1	53.16	-0.7934	G
BHZ	BHZ047062-BHZ	20.9821	5.74	74.3	71.52	-0.7104	S
BHZ	BHZ049390-BHZ	26.8816	7.72	45.32	76.47	-0.5842	E
BHZ	BHZ049588-BHZ	41.2642	6.42	58.86	69.49	-0.8029	I
BHZ	BHZ052304-BHZ	72.3507	5.41	52.85	76.21	-0.4858	J
BHZ	BHZ052963-BHZ	37.7364	7.16	43.18	58.75	-0.8015	I
BHZ	BHZ053218-BHZ	85.2443	5.18	48.78	78.65	-0.4235	D
BHZ	BHZ053950-BHZ	48.6191	5.48	64.1	59.21	-0.798	C
BHZ	BHZ054594-BHZ	48.5939	9.3	49.13	65.64	-0.6305	A
BHZ	BHZ057780-BHZ	36.9001	9.26	53.3	69.52	-0.8003	A
BHZ	BHZ057850-BHZ	78.0727	6.04	47.12	71.93	-0.4994	B
BHZ	BHZ058085-BHZ	34.0047	5.78	65.95	73.08	-0.7272	E
BHZ	BHZ064584-BHZ	61.7164	6.55	56.88	54.65	-0.919	I
BHZ	BHZ068422-BHZ	20.8872	6.3	69.7	74.01	-0.7873	S
BHZ	BHZ072622-BHZ	46.9427	5.58	68.4	65.03	-0.6429	I
BHZ	BHZ074273-BHZ	43.5356	6.34	52.18	73.5	-0.6066	I
BHZ	BHZ075368-BHZ	39.2632	6.43	53.73	62.57	-0.7553	G
BHZ	BHZ076237-BHZ	16.1584	9	51.82	81.43	-0.6705	S
BHZ	BHZ078547-BHZ	52.3642	6.33	41.2	77.89	-0.4466	D
BHZ	BHZ081219-BHZ	40.0156	6.39	65.97	38.54	-1.0414	G
BHZ	BHZ081251-BHZ	42.8328	6.52	63.07	44.25	-0.8891	G
BHZ	BHZ083400-BHZ	38.1582	6.76	65.24	63.13	-0.711	D
BHZ	BHZ083444-BHZ	39.174	5.87	44.14	58.28	-0.8761	A
BHZ	BHZ085306-BHZ	17.1952	9.69	50.41	80.59	-0.8658	I
BHZ	BHZ085601-BHZ	31.5246	6.45	32.17	66.97	-0.4894	F
BHZ	BHZ085605-BHZ	29.3234	5.75	37.63	58.3	-0.723	F
BHZ	BHZ086550-BHZ	49.6056	6.37	58.05	76.27	-0.5538	D
BHZ	BHZ090954-BHZ	22.8174	10.39	59.73	70.4	-0.7405	S
BHZ	BHZ093207-BHZ	16.3696	8.86	51.25	90.75	-0.4683	S
BHZ	BHZ093485-BHZ	44.2177	8.98	55.53	76.17	-0.5263	D
BHZ	BHZ094063-BHZ	30.2974	5.11	34.36	72.27	-0.6271	F
BHZ	BHZ095942-BHZ	56.5151	8.28	53.48	74.7	-0.4327	G
BHZ	BHZ095949-BHZ	56.5151	8.28	53.48	74.7	-0.4327	G
BHZ	BHZ097501-BHZ	39.0542	5.41	58.69	59.67	-0.832	G
BHZ	BHZ097640-BHZ	17.9577	9.05	58.18	60.89	-0.9917	S
BHZ	BHZ100284-BHZ	47.5055	9.44	50.06	60.07	-0.7481	A
BHZ	BHZ100462-BHZ	77.3097	6.09	57.13	81.6	-0.4088	S
BHZ	BHZ101874-BHZ	46.8403	6.17	62.49	57.58	-0.8901	I
BHZ	BHZ103850-BHZ	39.1618	5.22	52.99	64.78	-0.6727	C
BHZ	BHZ107984-BHZ	51.1409	5.96	47.1	76.52	-0.4747	D
BHZ	BHZ111467-BHZ	22.5426	5.86	65.37	64.74	-0.961	S
BHZ	BHZ115849-BHZ	15.6837	9.69	54.65	67.43	-0.8859	S
BHZ	BHZ116103-BHZ	37.9876	7.68	66.69	66.33	-0.6139	E
BHZ	BHZ117810-BHZ	35.0203	5.16	53.06	64.72	-0.6467	C
BHZ	BHZ118154-BHZ	22.4173	11.56	63.51	67.62	-1.0641	S
BHZ	BHZ118891-BHZ	21.3727	9.62	62.99	59.04	-0.7357	A
BHZ	BHZ119730-BHZ	41.8627	6.77	66.17	45.71	-0.9106	G
BHZ	BHZ120114-BHZ	32.8848	9.48	53.32	84.15	-0.5983	D
BHZ	BHZ122083-BHZ	15.9502	9.43	84.31	72.03	-0.662	S
BHZ	BHZ122934-BHZ	15.6325	6.41	66.12	75.3	-0.8885	S
BHZ	BHZ124631-BHZ	57.2689	6.93	57.62	73.26	-0.5986	D
BHZ	BHZ127255-BHZ	33.0335	9.23	35.05	72.44	-0.5866	F
BHZ	BHZ129635-BHZ	34.6527	8.81	53.48	74.4	-0.6843	A
DX5H	DX5H002291-DX5H	53.1186	6.37	56.97	76.96	-0.5246	D
DX5H	DX5H004879-DX5H	109.102	6.31	43.56	75.82	-0.4718	D
DX5H	DX5H006336-DX5H	16.4387	9.38	68.53	87.02	-0.5536	S
DX5H	DX5H007395-DX5H	30.0174	9.16	55.71	71.65	-0.8263	A
DX5H	DX5H007845-DX5H	15.9072	9.27	82.51	74.86	-0.5964	S
DX5H	DX5H008771-DX5H	55.3978	6.58	62.89	71.65	-0.5899	D
DX5H	DX5H009133-DX5H	27.4642	6.85	45	81.37	-0.5073	E
DX5H	DX5H012177-DX5H	15.6325	6.41	66.12	75.3	-0.8885	S
DX5H	DX5H015138-DX5H	19.909	7.07	63.52	71.62	-0.9192	S
DX5H	DX5H018095-DX5H	39.6773	10	54.85	68.96	-0.6652	A
DX5H	DX5H018938-DX5H	37.8444	6.5	46.57	59.59	-0.7819	I
DX5H	DX5H019468-DX5H	16.1454	9	51.82	81.43	-0.6504	S
DX5H	DX5H020749-DX5H	21.2155	9.48	61.77	60.42	-0.9681	A
DX5H	DX5H020994-DX5H	61.8165	6.55	57.36	54.21	-0.9324	I
DX5H	DX5H021046-DX5H	47.2467	6.28	64.23	57.18	-0.9077	I
DX5H	DX5H023793-DX5H	41.1728	5.9	53.4	70.24	-0.6406	I
DX5H	DX5H024386-DX5H	38.279	5.8	51.16	68.02	-0.8187	I
DX5H	DX5H026915-DX5H	37.7945	6.77	42.51	58.75	-0.8161	I
DX5H	DX5H027816-DX5H	39.0512	5.41	57.39	59.67	-0.8384	G
DX5H	DX5H028680-DX5H	23.4076	5.41	48.92	94.63	-0.4285	S
DX5H	DX5H031302-DX5H	22.5386	5.86	66.71	64.74	-0.9656	S
DX5H	DX5H031990-DX5H	36.7008	7	61.65	83.74	-0.5668	D
DX5H	DX5H034501-DX5H	47.3319	6.17	64.29	57.95	-0.8897	I
DX5H	DX5H037526-DX5H	33.6141	5.51	49.35	66.29	-0.5347	A
DX5H	DX5H038054-DX5H	19.536	9.33	57.14	74.26	-0.62	D
DX5H	DX5H038513-DX5H	33.4613	8.87	64.26	71.26	-0.777	A
DX5H	DX5H043368-DX5H	22.1978	10.56	60.75	61.8	-0.9259	S
DX5H	DX5H047608-DX5H	35.1205	5.51	68.32	91.83	-0.49	K
DX5H	DX5H047640-DX5H	43.1804	7.82	62.58	43.65	-0.9089	G
DX5H	DX5H048823-DX5H	30.3255	5.11	34.36	72.95	-0.6184	F
DX5H	DX5H051576-DX5H	36.0264	6.64	56.64	70.28	-0.6	A
DX5H	DX5H052018-DX5H	46.9127	5.58	68.4	65.26	-0.6371	I
DX5H	DX5H054050-DX5H	20.8872	6.3	69.7	74.01	-0.7873	S
DX5H	DX5H054300-DX5H	60.5261	6.79	57.89	59.71	-0.8805	I
DX5H	DX5H057971-DX5H	15.901	9.6	54	66.45	-0.8803	S
DX5H	DX5H058015-DX5H	35.7917	5.55	66.1	61.24	-0.767	E
DX5H	DX5H061979-DX5H	18.3333	6.74	63.89	78.27	-0.7099	S
DX5H	DX5H064377-DX5H	26.6938	6.17	37.04	60.37	-0.6074	F
DX5H	DX5H064379-DX5H	26.7318	6.18	35.32	58.36	-0.6794	F
DX5H	DX5H064384-DX5H	29.3394	5.75	37.03	59.74	-0.703	F
DX5H	DX5H070967-DX5H	51.1388	5.96	48.05	77.15	-0.4747	D
DX5H	DX5H071827-DX5H	17.9577	9.05	58.18	60.89	-0.9917	S
DX5H	DX5H073849-DX5H	21.4438	9.62	62.72	59.24	-0.7228	A
DX5H	DX5H078091-DX5H	20.9641	5.74	74.3	73.64	-0.6962	S
DX5H	DX5H078567-DX5H	76.4331	6.63	46.48	74.23	-0.4492	M
DX5H	DX5H081092-DX5H	18.2894	5.44	51.94	64	-0.678	S
DX5H	DX5H084817-DX5H	50.8664	5.64	54.97	66.46	-0.6645	J
DX5H	DX5H086476-DX5H	17.6876	5.77	47.58	65.25	-0.6252	S
DX5H	DX5H087343-DX5H	36.7773	9.19	59.86	70.21	-0.7215	A
DX5H	DX5H090315-DX5H	58.6786	6.29	51.53	74.25	-0.4551	I
DX5H	DX5H090662-DX5H	38.5348	5.18	46.86	53.16	-0.7934	G
DX5H	DX5H090879-DX5H	15.8018	5.85	56.58	83.1	-0.5518	S
DX5H	DX5H093893-DX5H	30.3255	5.11	34.36	72.95	-0.6184	F
DX5H	DX5H094894-DX5H	20.6937	9.59	65.89	68.4	-0.7565	A
DX5H	DX5H096227-DX5H	49.0536	5.48	66.31	57.82	-0.8257	C
DX5H	DX5H097823-DX5H	36.8851	9.13	53.05	70.69	-0.7751	A
DX5H	DX5H099301-DX5H	16.3696	8.86	51.25	90.75	-0.4683	S
DX5H	DX5H102725-DX5H	39.2651	5.92	46.54	57.99	-0.898	A
DX5H	DX5H104193-DX5H	40.885	7.15	49.31	86.31	-0.4055	D
DX5H	DX5H104770-DX5H	33.8285	5.78	66.33	73.23	-0.7388	E
DX5H	DX5H105927-DX5H	40.9822	7.16	56.63	82.78	-0.4475	D
DX5H	DX5H107403-DX5H	56.2985	6.31	57.23	73.44	-0.5296	D
DX5H	DX5H110507-DX5H	48.1032	9.54	53.49	59.39	-0.7734	A
DX5H	DX5H111025-DX5H	39.0415	6.68	46.37	49.02	-0.9243	G
DX5H	DX5H111420-DX5H	36.7309	7.88	60.68	81.98	-0.5543	D
DX5H	DX5H113803-DX5H	41.8927	6.77	66.17	45.45	-0.917	G
DX5H	DX5H114552-DX5H	35.0173	5.16	52.47	65.03	-0.6474	C
DX5H	DX5H116596-DX5H	39.3283	7.05	52.89	63.08	-0.758	G
DX5H	DX5H117657-DX5H	37.7944	8.35	64.74	67.56	-0.6134	E
DX5H	DX5H122422-DX5H	52.1769	6	45.41	78.22	-0.4462	D
DX5H	DX5H123840-DX5H	57.2289	6.92	57.56	73.26	-0.5955	D
DX5H	DX5H123928-DX5H	91.4188	9.47	42.9	70.36	-0.6025	I
DX5H	DX5H124649-DX5H	21.2255	9.48	61.77	60.42	-0.9723	A
DX5H	DX5H125653-DX5H	29.5217	9.51	34.17	77.74	-0.5464	F
DX5H	DX5H126701-DX5H	22.8013	10.39	61.65	68.46	-0.771	S
DX5H	DX5H131672-DX5H	27.7495	5.7	47.11	72.61	-0.8077	I
DX5H	DX5H134030-DX5H	78.0727	6.04	47.12	71.93	-0.4994	B
FDDB	F1000700-FDDB	60.5261	6.79	57.89	59.71	-0.8805	I
FDDB	F1000995-FDDB	50.8794	5.69	53.6	66.67	-0.6615	J
FDDB	F1002512-FDDB	20.9821	5.74	74.3	71.52	-0.7104	S
FDDB	F1002690-FDDB	17.6726	9.91	64.21	64.06	-1.0635	H
FDDB	F1010694-FDDB	56.2125	6.31	57.33	73.96	-0.519	D
FDDB	F1017165-FDDB	35.0102	5.16	52.7	64.72	-0.6443	C
FDDB	F1022692-FDDB	34.1769	5.78	65.59	72.93	-0.7188	E
FDDB	F1022816-FDDB	42.4455	6.39	61.39	42.71	-0.9211	G
FDDB	F1027444-FDDB	36.8841	9.26	53.3	69.82	-0.7925	A
FDDB	F1030307-FDDB	34.6527	8.81	53.48	74.4	-0.6843	A
FDDB	F1030654-FDDB	20.8872	6.3	69.7	74.01	-0.7873	S
FDDB	F1031655-FDDB	49.5185	6.37	58.16	76.44	-0.5532	D
FDDB	F1031965-FDDB	61.5602	6.55	56.84	54.4	-0.9233	I
FDDB	F1032148-FDDB	48.3778	5.48	64.46	58.6	-0.8023	C
FDDB	F1035546-FDDB	48.6941	9.41	48.34	66.29	-0.6292	A
FDDB	F1036818-FDDB	21.3727	9.62	62.99	59.04	-0.7357	A
FDDB	F1037148-FDDB	39.0812	5.41	58.16	59.67	-0.8395	G
FDDB	F1040277-FDDB	17.9577	9.05	58.18	60.89	-0.9917	S
FDDB	F1040370-FDDB	43.5356	6.34	52.18	73.5	-0.6066	I
FDDB	F1040557-FDDB	36.6708	7	60.68	83.74	-0.5655	D
FDDB	F1043370-FDDB	36.0079	5.55	65.84	61.76	-0.7551	E
FDDB	F1046786-FDDB	88.7905	5.26	48.3	78.84	-0.3898	D
FDDB	F1050438-FDDB	39.3232	5.71	47.37	57.99	-0.904	A
FDDB	F1050486-FDDB	55.3617	6.58	63.43	73.23	-0.5822	D
FDDB	F1053293-FDDB	26.8816	7.72	45.32	76.47	-0.5842	E
FDDB	F1053374-FDDB	23.8568	7.93	69.1	78.28	-0.5473	S
FDDB	F1054070-FDDB	41.8627	6.77	66.17	45.71	-0.9106	G
FDDB	F1054728-FDDB	15.9502	9.43	84.31	72.03	-0.662	S
FDDB	F1058454-FDDB	38.5348	5.18	47.1	53.16	-0.7934	G
FDDB	F1059336-FDDB	25.6885	6.03	50.91	71.86	-0.7261	I
FDDB	F1061670-FDDB	34.608	5.41	70.21	93.36	-0.4399	K
FDDB	F1061838-FDDB	39.2759	5.22	53.44	64.42	-0.6712	C
FDDB	F1062766-FDDB	15.8598	5.44	55.71	83.1	-0.5688	S
FDDB	F1063245-FDDB	96.327	6.81	51.56	82.98	-0.4555	D
FDDB	F1063984-FDDB	33.0605	9.23	33.57	72.44	-0.5956	F
FDDB	F1064678-FDDB	16.4587	9.33	61.93	84.96	-0.5593	S
FDDB	F1065633-FDDB	15.6837	9.69	54.65	67.43	-0.8859	S
FDDB	F1066003-FDDB	37.7364	7.16	43.18	58.75	-0.8015	I
FDDB	F1067600-FDDB	57.2689	6.93	57.62	73.26	-0.5986	D
FDDB	F1072821-FDDB	40.885	7.15	49.31	86.31	-0.4055	D
FDDB	F1072822-FDDB	31.3062	6.32	56.39	67.67	-0.5741	A
FDDB	F1073451-FDDB	42.8328	6.52	63.07	44.25	-0.8891	G
FDDB	F1073471-FDDB	43.2225	7.82	63.06	44.36	-0.8975	G
FDDB	F1075355-FDDB	22.5426	5.86	65.37	64.74	-0.961	S
FDDB	F1079531-FDDB	41.0772	7.71	53.32	78.76	-0.4953	D
FDDB	F1079582-FDDB	16.1584	9	51.82	81.43	-0.6705	S
FDDB	F1081500-FDDB	18.2894	5.44	51.94	64	-0.678	S
FDDB	F1081626-FDDB	15.0967	9.03	64.19	59.85	-1.3733	G
FDDB	F1081891-FDDB	16.3696	8.86	51.25	90.75	-0.4683	S
FDDB	F1087995-FDDB	53.0999	6.19	42.25	77.29	-0.4557	D
FDDB	F1088283-FDDB	33.5334	8.54	64.54	71.26	-0.7873	A
FDDB	F1088328-FDDB	37.8554	6.68	46.77	59.3	-0.7994	I
FDDB	F1089023-FDDB	29.5144	5.63	46.42	93.42	-0.1042	C
FDDB	F1091985-FDDB	42.0141	8.91	52.31	62.55	-0.7926	G
FDDB	F1093338-FDDB	19.909	7.07	63.52	71.62	-0.9192	S
FDDB	F1094820-FDDB	30.2213	5.11	33.22	72.63	-0.6375	F
FDDB	F1095425-FDDB	32.9806	9.06	63.65	76.54	-0.6585	D
FDDB	F1097429-FDDB	58.5725	6.55	51.86	74.64	-0.4365	I
FDDB	F1099962-FDDB	25.5672	6.33	33.31	58.06	-0.7657	F
FDDB	F1099967-FDDB	26.7318	6.18	35.32	58.36	-0.6794	F
FDDB	F1099969-FDDB	25.6757	5.83	40.66	62.3	-0.6786	F
FDDB	F1099973-FDDB	22.6405	8.74	31.82	59.76	-0.6433	F
FDDB	F1100555-FDDB	31.7097	9.47	65.72	69.93	-0.7647	G
FDDB	F1104886-FDDB	46.8403	6.17	62.49	57.58	-0.8901	I
FDDB	F1107071-FDDB	21.2415	9.48	61.77	59.89	-0.9862	A
FDDB	F1107945-FDDB	37.9876	7.68	66.69	66.33	-0.6139	E
FDDB	F1108626-FDDB	11.9454	9.73	60.69	66.23	-0.3952	C
FDDB	F1112861-FDDB	36.8053	9.19	59.86	70.78	-0.7142	A
FDDB	F1116620-FDDB	51.0358	5.96	46.76	77.53	-0.4683	D
FDDB	F1117988-FDDB	18.4344	6.74	61.9	77.79	-0.7099	S
FDDB	F1119780-FDDB	47.4845	9.44	47.99	60.07	-0.7465	A
FDDB	F1123428-FDDB	23.1367	10.11	58.99	68.87	-0.7429	S
FDDB	F1125893-FDDB	25.6303	5.22	71.23	67.77	-0.6311	E
FDDB	F1129536-FDDB	30.9884	5.77	59.97	65.03	-0.6683	A
FDDB	F1132754-FDDB	39.2632	6.43	53.73	62.57	-0.7553	G
FDDB	F1133447-FDDB	76.6295	7.57	44.31	75.05	-0.4486	M
FDDB	F1133762-FDDB	48.5359	9.41	48.52	65.64	-0.6236	A
FDDB	F1135121-FDDB	38.279	5.8	51.16	68.02	-0.8187	I
GH3H	GH3H000782-GH3H	19.8809	6.65	64.29	71.62	-0.9134	S
GH3H	GH3H001324-GH3H	21.2155	9.48	61.77	60.42	-0.9681	A
GH3H	GH3H001410-GH3H	15.8598	5.44	55.71	83.1	-0.5738	S
GH3H	GH3H005598-GH3H	40.885	7.15	49.31	86.31	-0.4055	D
GH3H	GH3H005599-GH3H	31.7156	6.16	60.51	68.57	-0.6226	A
GH3H	GH3H012075-GH3H	41.8927	6.77	66.38	45.45	-0.917	G
GH3H	GH3H013073-GH3H	47.2197	6.17	63.79	58.09	-0.8932	I
GH3H	GH3H014111-GH3H	21.7241	9.62	63.11	56.92	-0.7465	A
GH3H	GH3H016147-GH3H	33.5334	8.54	64.54	71.26	-0.7873	A
GH3H	GH3H018002-GH3H	41.2873	6.63	57.69	70	-0.7855	I
GH3H	GH3H018963-GH3H	22.2138	10.56	60.75	61.29	-0.9394	S
GH3H	GH3H019324-GH3H	30.3037	6.15	35.02	61.7	-0.6891	F
GH3H	GH3H021203-GH3H	20.9062	6.44	71.83	74.01	-0.7945	S
GH3H	GH3H022490-GH3H	48.722	9.3	49.47	65.5	-0.6369	A
GH3H	GH3H023187-GH3H	48.1526	5.48	63.84	58.87	-0.7943	C
GH3H	GH3H025070-GH3H	56.2985	6.31	57.23	73.44	-0.5296	D
GH3H	GH3H026873-GH3H	30.2213	5.11	33.22	72.63	-0.6375	F
GH3H	GH3H028221-GH3H	35.7686	5.92	66.06	61.24	-0.771	E
GH3H	GH3H032121-GH3H	16.1454	9	51.82	81.43	-0.6504	S
GH3H	GH3H032778-GH3H	16.4578	9.55	61.4	84.96	-0.5593	S
GH3H	GH3H034075-GH3H	54.6691	7.37	58.38	73.87	-0.6109	D
GH3H	GH3H034557-GH3H	37.8394	6.54	46.57	59.3	-0.7798	I
GH3H	GH3H038518-GH3H	34.8052	5.41	70.45	94.01	-0.4422	K
GH3H	GH3H041240-GH3H	42.0141	8.91	52.31	62.55	-0.7926	G
GH3H	GH3H042618-GH3H	42.8328	6.52	63.07	44.25	-0.8891	G
GH3H	GH3H045570-GH3H	50.9245	5.69	53.71	66.34	-0.6544	J
GH3H	GH3H048484-GH3H	30.9873	5.76	58.25	65.03	-0.6777	A
GH3H	GH3H048802-GH3H	23.6853	8.23	49.46	97.44	0.1095	C
GH3H	GH3H049806-GH3H	60.5261	6.79	57.89	59.71	-0.8805	I
GH3H	GH3H051215-GH3H	38.2689	5.8	50.59	68.02	-0.8164	I
GH3H	GH3H051987-GH3H	20.9981	5.74	76.08	71.52	-0.6923	S
GH3H	GH3H061921-GH3H	15.9081	8.84	80.13	74.86	-0.5934	S
GH3H	GH3H062231-GH3H	17.9577	9.05	58.18	60.89	-0.9917	S
GH3H	GH3H064605-GH3H	16.3696	8.86	51.25	90.75	-0.4683	S
GH3H	GH3H068149-GH3H	36.7008	7	61.65	83.74	-0.5668	D
GH3H	GH3H068776-GH3H	22.7913	10.39	59.73	68.46	-0.767	S
GH3H	GH3H070109-GH3H	33.8325	5.78	66.33	73.23	-0.7358	E
GH3H	GH3H071989-GH3H	37.7364	7.16	43.18	58.75	-0.8015	I
GH3H	GH3H073221-GH3H	17.5563	5.77	48	65.66	-0.6411	S
GH3H	GH3H074895-GH3H	38.5348	5.18	47.1	53.16	-0.7934	G
GH3H	GH3H078027-GH3H	46.9427	5.58	68.4	65.03	-0.6429	I
GH3H	GH3H078371-GH3H	36.7309	7.88	60.68	81.98	-0.5543	D
GH3H	GH3H078746-GH3H	18.2894	5.44	51.94	64	-0.678	S
GH3H	GH3H080979-GH3H	47.7047	9.44	51.28	59.93	-0.7614	A
GH3H	GH3H081760-GH3H	78.0586	6.04	46.4	71.93	-0.4994	B
GH3H	GH3H084398-GH3H	32.8787	6.56	42.61	76.13	-0.6207	I
GH3H	GH3H084710-GH3H	40.6132	5.61	55.11	64.24	-0.7666	G
GH3H	GH3H087387-GH3H	18.4203	6.74	63.55	77.79	-0.7105	S
GH3H	GH3H089026-GH3H	36.7773	9.19	59.86	70.21	-0.7215	A
GH3H	GH3H092422-GH3H	17.6986	9.91	64.94	63.44	-1.0849	H
GH3H	GH3H092882-GH3H	15.6837	9.69	54.65	67.43	-0.8859	S
GH3H	GH3H093650-GH3H	35.0373	5.16	52.1	64.72	-0.6526	C
GH3H	GH3H102659-GH3H	88.7584	5.26	48.12	79.2	-0.3869	D
GH3H	GH3H102840-GH3H	82.8638	5.69	48.26	98.37	-0.0817	S
GH3H	GH3H102859-GH3H	76.5112	6.63	46.36	73.68	-0.4547	M
GH3H	GH3H103262-GH3H	22.5426	5.86	65.37	64.74	-0.961	S
GH3H	GH3H105374-GH3H	34.1769	5.78	65.59	72.93	-0.7188	E
GH3H	GH3H108152-GH3H	39.0515	6.68	47.7	49.29	-0.9208	G
GH3H	GH3H108355-GH3H	51.1228	5.96	47.1	77.37	-0.469	D
GH3H	GH3H109353-GH3H	37.8704	7.68	63.46	68.49	-0.6035	E
GH3H	GH3H110121-GH3H	34.6677	8.87	52.53	70.91	-0.7324	A
GH3H	GH3H110511-GH3H	36.8831	9.37	52.6	69.82	-0.7925	A
GH3H	GH3H110800-GH3H	61.6883	6.55	57.1	54.31	-0.9279	I
GH3H	GH3H114105-GH3H	29.3234	5.75	37.63	58.3	-0.723	F
GH3H	GH3H114108-GH3H	26.7318	6.18	35.32	58.36	-0.6794	F
GH3H	GH3H114112-GH3H	26.7218	6.39	36.25	60.37	-0.6115	F
GH3H	GH3H116662-GH3H	36.9317	9.37	58.34	69.42	-0.7377	G
GH3H	GH3H116670-GH3H	54.6756	8.67	36.15	77.45	-0.489	G
GH3H	GH3H119529-GH3H	41.0772	7.71	53.32	78.76	-0.4953	D
GH3H	GH3H120131-GH3H	40.9822	7.16	56.63	82.78	-0.4475	D
GH3H	GH3H121030-GH3H	45.7735	6.92	57.19	63.53	-0.644	A
GH3H	GH3H123903-GH3H	28.4886	9.05	45.15	82.27	-0.5106	E
GH3H	GH3H127588-GH3H	53.1491	5.88	44.46	79.15	-0.4063	D
HJY	HJY000374-HJY	15.8598	5.44	55.71	83.1	-0.5688	S
HJY	HJY000577-HJY	15.9502	9.43	84.31	72.03	-0.662	S
HJY	HJY000598-HJY	51.0908	5.96	46.77	77.99	-0.4641	D
HJY	HJY001966-HJY	42.8328	6.52	63.07	44.25	-0.8891	G
HJY	HJY006704-HJY	38.4657	5.11	46.73	53.16	-0.7832	G
HJY	HJY007347-HJY	22.5426	5.86	65.37	64.74	-0.961	S
HJY	HJY007396-HJY	37.7364	7.16	43.18	58.75	-0.8015	I
HJY	HJY010966-HJY	62.6754	9.32	57.88	71.99	-0.7447	A
HJY	HJY014862-HJY	74.3439	6.21	54.51	76.79	-0.4884	D
HJY	HJY014885-HJY	36.0165	5.46	42.41	62.64	-0.7654	A
HJY	HJY015511-HJY	47.4948	5.74	55.02	81.36	-0.5758	D
HJY	HJY018033-HJY	18.2177	9.84	48.43	83.31	-0.5506	I
HJY	HJY018294-HJY	21.2255	9.48	61.77	60.42	-0.9723	A
HJY	HJY019149-HJY	27.8519	9.48	32.91	78.97	-0.4785	F
HJY	HJY019811-HJY	39.0011	5.32	58.16	59.67	-0.8127	G
HJY	HJY021300-HJY	17.6305	6.06	48.35	62.81	-0.656	S
HJY	HJY024902-HJY	38.0606	7.68	65.42	66.04	-0.6264	E
HJY	HJY027467-HJY	72.1354	5.32	51.97	76.96	-0.4713	J
HJY	HJY027727-HJY	52.8246	6.19	42.21	77.62	-0.4562	D
HJY	HJY027914-HJY	14.5967	10.72	65.7	71.9	-0.9912	A
HJY	HJY029365-HJY	34.607	5.51	70.27	93.36	-0.4399	K
HJY	HJY034431-HJY	18.2894	5.44	51.94	64	-0.678	S
HJY	HJY036188-HJY	47.3204	9.44	50.24	60.34	-0.7426	A
HJY	HJY042586-HJY	49.6056	6.37	58.05	76.27	-0.5538	D
HJY	HJY044325-HJY	39.1618	5.22	52.99	64.78	-0.6727	C
HJY	HJY049497-HJY	62.9076	6.93	45.99	74.44	-0.3981	B
HJY	HJY051612-HJY	43.5366	6.18	52.87	73.5	-0.6066	I
HJY	HJY054006-HJY	14.7734	5.34	52.31	85.43	-0.5422	S
HJY	HJY054902-HJY	37.8394	6.54	46.57	59.3	-0.7798	I
HJY	HJY055169-HJY	34.0047	5.78	65.95	73.08	-0.7272	E
HJY	HJY058063-HJY	36.8841	9.26	53.3	69.82	-0.7925	A
HJY	HJY063466-HJY	16.0712	9	54.59	81.43	-0.6518	S
HJY	HJY070652-HJY	36.7008	7	61.65	83.74	-0.5668	D
HJY	HJY072210-HJY	38.279	5.8	51.16	68.02	-0.8187	I
HJY	HJY076608-HJY	86.2136	5.23	49.58	79.8	-0.3971	D
HJY	HJY078942-HJY	42.4184	6.39	61.98	42.71	-0.9143	G
HJY	HJY079034-HJY	16.4587	9.33	61.93	84.96	-0.5593	S
HJY	HJY080837-HJY	35.0373	5.16	52.1	64.72	-0.6526	C
HJY	HJY084780-HJY	54.3075	9.6	63.92	80.47	-0.4068	D
HJY	HJY085877-HJY	20.8962	6.35	67.69	74.01	-0.7856	S
HJY	HJY086355-HJY	40.885	7.15	49.31	86.31	-0.4055	D
HJY	HJY086357-HJY	36.0264	6.64	56.64	70.28	-0.6	A
HJY	HJY088743-HJY	7.92075	8.31	83.19	63.09	-1.2388	S
HJY	HJY092425-HJY	16.3736	8.86	51.58	90.75	-0.4621	S
HJY	HJY094390-HJY	15.901	9.6	54	66.45	-0.8803	S
HJY	HJY098665-HJY	36.4935	5.55	67.93	60.82	-0.768	E
HJY	HJY098744-HJY	22.2138	10.56	60.75	61.29	-0.9394	S
HJY	HJY099424-HJY	60.3098	6.79	58.93	58.52	-0.9002	I
HJY	HJY100031-HJY	56.5151	8.28	53.48	74.7	-0.4327	G
HJY	HJY104329-HJY	39.7327	8.81	60.88	69.5	-0.6654	G
HJY	HJY104464-HJY	19.6851	5.97	40.25	69.09	-0.681	F
HJY	HJY104466-HJY	26.7318	6.18	35.32	58.36	-0.6794	F
HJY	HJY104472-HJY	29.3234	5.75	37.63	58.3	-0.723	F
HJY	HJY106097-HJY	57.2689	6.93	57.62	73.26	-0.5986	D
HJY	HJY106375-HJY	61.6743	6.55	57.1	54.13	-0.9272	I
HJY	HJY108610-HJY	39.0315	6.68	46.45	49.02	-0.9221	G
HJY	HJY108791-HJY	15.6045	6.41	66.62	73.86	-0.9069	S
HJY	HJY109061-HJY	41.8627	6.77	66.17	45.71	-0.9106	G
HJY	HJY109434-HJY	30.2213	5.11	33.22	72.63	-0.6375	F
HJY	HJY110016-HJY	48.6031	5.48	65.09	58.34	-0.8101	C
HJY	HJY114982-HJY	76.5733	6.85	46.89	74.23	-0.4588	M
HJY	HJY116384-HJY	20.9641	5.74	74.3	73.64	-0.6962	S
HJY	HJY117471-HJY	16.1454	9	51.82	81.43	-0.6504	S
HJY	HJY119698-HJY	41.2642	6.42	58.86	69.49	-0.8029	I
HJY	HJY119896-HJY	27.4633	8.39	43.61	81.37	-0.5089	E
HJY	HJY120439-HJY	17.6726	9.91	64.21	64.06	-1.0635	H
HJY	HJY121997-HJY	29.7611	8.96	54.43	72.19	-0.8045	A
HJY	HJY122335-HJY	19.909	7.07	63.52	71.62	-0.9192	S
HJY	HJY123087-HJY	21.4438	9.62	62.72	59.24	-0.7228	A
HJY	HJY123500-HJY	56.2845	6.31	57.23	73.25	-0.5288	D
HJY	HJY124839-HJY	23.1187	10.11	58.99	70.78	-0.73	S
HJY	HJY125796-HJY	46.9635	6.17	63.14	58.36	-0.881	I
HJY	HJY127788-HJY	30.9884	5.77	59.97	65.03	-0.6683	A
HJY	HJY128139-HJY	48.7241	9.41	48.77	66.29	-0.6301	A
JGY	F7000963-JGY	40.9822	7.16	56.63	82.78	-0.4475	D
JGY	F7011843-JGY	53.3942	6.24	46.17	77.83	-0.4685	D
JGY	F7020041-JGY	37.1703	7.73	68.12	74.2	-0.6786	K
JGY	F7026699-JGY	30.9583	5.76	60.42	65.03	-0.6798	A
JGY	F7028531-JGY	37.7364	7.16	43.18	58.75	-0.8015	I
JGY	F7032877-JGY	30.2974	5.11	34.36	72.27	-0.6271	F
JGY	F7038173-JGY	29.2304	8.96	55.61	72.08	-0.827	A
JGY	F7038353-JGY	36.7008	7	61.65	83.74	-0.5668	D
JGY	F7039244-JGY	45.8607	7.58	57.03	64.73	-0.622	A
JGY	F7039268-JGY	48.3776	7.56	58.5	58.82	-0.6527	A
JGY	F7040229-JGY	16.1584	9	51.82	81.43	-0.6705	S
JGY	F7041578-JGY	58.6735	6.18	51.87	74.62	-0.4572	I
JGY	F7044130-JGY	37.8284	8.35	65.99	66.52	-0.6131	E
JGY	F7045640-JGY	38.5348	5.18	47.1	53.16	-0.7934	G
JGY	F7045924-JGY	22.5426	5.86	65.37	64.74	-0.961	S
JGY	F7046197-JGY	35.7166	5.55	64.56	62.34	-0.7472	E
JGY	F7050061-JGY	48.624	9.3	49.32	65.64	-0.6247	A
JGY	F7050492-JGY	42.0141	8.91	52.31	62.55	-0.7926	G
JGY	F7052161-JGY	48.8023	5.48	64.29	58.3	-0.8103	C
JGY	F7052556-JGY	39.2632	6.43	53.73	62.57	-0.7553	G
JGY	F7055190-JGY	17.9577	9.05	58.18	60.89	-0.9917	S
JGY	F7055284-JGY	41.1958	5.9	55.01	71.62	-0.6256	I
JGY	F7057278-JGY	36.7309	7.88	60.68	81.98	-0.5543	D
JGY	F7058354-JGY	15.6325	6.41	66.12	75.3	-0.8885	S
JGY	F7064308-JGY	31.9551	9.29	55.18	75.85	-0.5997	G
JGY	F7065961-JGY	56.3266	6.31	57.23	73.82	-0.5249	D
JGY	F7066590-JGY	40.929	7.15	48.89	86.31	-0.4097	D
JGY	F7066591-JGY	31.6875	6.16	60.21	67.89	-0.6312	A
JGY	F7067689-JGY	21.2255	9.48	61.77	60.42	-0.9723	A
JGY	F7068039-JGY	46.9567	5.58	68.85	65.26	-0.6378	I
JGY	F7071317-JGY	76.5052	6.45	46.58	74.23	-0.4535	M
JGY	F7071407-JGY	87.3341	8.72	54.5	75.16	-0.6009	A
JGY	F7073336-JGY	21.9413	9.62	61.42	57.78	-0.7312	A
JGY	F7074368-JGY	17.9577	9.05	58.18	60.89	-0.9917	S
JGY	F7074394-JGY	39.0512	5.41	57.39	59.67	-0.8384	G
JGY	F7074654-JGY	47.918	9.54	53.69	59.66	-0.7681	A
JGY	F7079794-JGY	20.9641	5.74	74.3	73.64	-0.6962	S
JGY	F7082719-JGY	41.0772	7.71	53.32	78.76	-0.4953	D
JGY	F7083641-JGY	36.8851	9.13	53.05	70.69	-0.7751	A
JGY	F7083711-JGY	78.0536	6.01	46.49	71.93	-0.4976	B
JGY	F7083872-JGY	49.5185	6.37	58.16	76.44	-0.5532	D
JGY	F7086059-JGY	34.8052	5.41	70.45	94.01	-0.4422	K
JGY	F7086205-JGY	19.0436	9.72	52.11	76.01	-0.8731	G
JGY	F7086683-JGY	17.5884	5.51	45.83	65.25	-0.5994	S
JGY	F7087046-JGY	22.2138	10.56	60.75	61.29	-0.9394	S
JGY	F7088530-JGY	60.5631	6.79	58.25	59.71	-0.8868	I
JGY	F7089012-JGY	33.0605	9.23	33.57	72.44	-0.5956	F
JGY	F7094801-JGY	38.0387	5.8	50.83	67.86	-0.8241	I
JGY	F7095705-JGY	46.9635	6.17	63.14	58.36	-0.881	I
JGY	F7097308-JGY	35.0463	5.25	52.7	64.72	-0.6551	C
JGY	F7099110-JGY	17.6004	9.91	64.98	62.88	-1.0767	H
JGY	F7100739-JGY	62.0727	6.55	57.87	54.02	-0.9415	I
JGY	F7100915-JGY	39.2522	5.7	44.36	59.11	-0.8637	A
JGY	F7101217-JGY	21.2255	9.48	61.77	60.42	-0.9723	A
JGY	F7101917-JGY	75.9375	6.63	48	75.32	-0.4344	D
JGY	F7105688-JGY	51.1369	5.97	47.52	77.37	-0.469	D
JGY	F7106857-JGY	15.8598	5.44	55.71	83.1	-0.5688	S
JGY	F7107204-JGY	18.4344	6.74	61.9	77.79	-0.7099	S
JGY	F7107655-JGY	37.8554	6.68	46.77	59.3	-0.7994	I
JGY	F7107698-JGY	33.5334	8.54	64.54	71.26	-0.7873	A
JGY	F7110359-JGY	29.3234	5.75	37.63	58.3	-0.723	F
JGY	F7110364-JGY	26.7318	6.18	35.32	58.36	-0.6794	F
JGY	F7110365-JGY	26.7779	5.99	38.35	61.97	-0.5988	F
JGY	F7113416-JGY	20.8741	6.44	71.83	75.6	-0.7818	S
JGY	F7114288-JGY	41.8627	6.77	66.17	45.71	-0.9106	G
JGY	F7114637-JGY	17.6004	9.91	64.98	62.88	-1.0767	H
JGY	F7115775-JGY	74.0551	5.29	43.89	74.25	-0.6536	C
JGY	F7116502-JGY	77.3097	6.09	57.13	81.6	-0.4088	S
JGY	F7117251-JGY	16.4848	9.33	60.56	87.73	-0.5264	S
JGY	F7117401-JGY	57.2689	6.93	57.62	73.26	-0.5986	D
JGY	F7117628-JGY	19.909	7.07	63.52	71.62	-0.9192	S
JGY	F7117821-JGY	39.4621	5.22	54.48	64.24	-0.6718	C
JGY	F7118038-JGY	23.1367	10.11	58.99	68.87	-0.7429	S
JGY	F7119788-JGY	43.1804	7.82	62.58	43.65	-0.9089	G
JGY	F7119828-JGY	42.4455	6.39	61.39	42.71	-0.9211	G
JGY	F7120207-JGY	18.3034	5.44	49.78	64	-0.6774	S
JGY	F7121455-JGY	16.3696	8.86	51.25	90.75	-0.4683	S
JGY	F7124410-JGY	20.0069	9.29	66.38	68.89	-0.7709	A
JGY	F7124666-JGY	15.9081	8.84	80.13	74.86	-0.5934	S
JGY	F7126001-JGY	15.901	9.6	54	66.45	-0.8803	S
JGY	F7127084-JGY	55.3617	6.58	63.43	73.23	-0.5822	D
JGY	F7129913-JGY	20.8962	6.35	67.69	74.01	-0.7856	S
JGY	F7132679-JGY	38.9404	6.68	47.04	49.15	-0.9249	G
JMZ	JMZ000871-JMZ	33.5063	8.54	65.47	71.26	-0.7783	A
JMZ	JMZ000975-JMZ	55.3617	6.58	63.43	73.23	-0.5822	D
JMZ	JMZ002235-JMZ	46.9587	5.58	67.76	65.93	-0.6304	I
JMZ	JMZ003530-JMZ	22.1978	10.56	60.75	61.8	-0.9259	S
JMZ	JMZ007707-JMZ	36.9001	9.26	53.3	69.52	-0.8003	A
JMZ	JMZ007728-JMZ	36.7699	9.11	52.06	69.52	-0.7823	A
JMZ	JMZ008048-JMZ	20.7578	9.59	64.49	65.78	-0.7753	A
JMZ	JMZ008529-JMZ	14.9868	9.41	50.19	77.48	-0.7615	E
JMZ	JMZ009145-JMZ	18.4344	6.74	61.9	77.79	-0.7099	S
JMZ	JMZ011038-JMZ	48.8023	5.48	64.29	58.3	-0.8103	C
JMZ	JMZ011391-JMZ	39.2028	5.07	49.01	64.96	-0.6573	C
JMZ	JMZ015440-JMZ	18.3034	5.44	49.78	64	-0.6774	S
JMZ	JMZ020246-JMZ	30.9703	5.77	60.07	66.39	-0.6592	A
JMZ	JMZ021267-JMZ	30.3395	5.12	35.05	72.95	-0.6184	F
JMZ	JMZ024278-JMZ	15.9081	8.84	80.13	74.86	-0.5934	S
JMZ	JMZ026676-JMZ	42.0001	8.91	52.31	62.55	-0.7928	G
JMZ	JMZ027765-JMZ	36.8053	9.19	59.86	70.78	-0.7142	A
JMZ	JMZ027990-JMZ	15.9971	9.26	55.25	79.36	-0.6863	S
JMZ	JMZ032625-JMZ	24.752	5.52	51.96	91.78	-0.029	C
JMZ	JMZ042743-JMZ	26.7037	6.18	35.44	57.58	-0.6893	F
JMZ	JMZ043378-JMZ	60.5631	6.79	58.25	59.71	-0.8868	I
JMZ	JMZ044030-JMZ	19.909	7.07	63.52	71.62	-0.9192	S
JMZ	JMZ048305-JMZ	22.7653	10.39	57.8	68.96	-0.75	S
JMZ	JMZ052478-JMZ	38.5348	5.18	47.1	53.16	-0.7934	G
JMZ	JMZ056285-JMZ	48.624	9.3	49.32	65.64	-0.6247	A
JMZ	JMZ060006-JMZ	17.6795	8.71	71.94	69.04	-0.4717	A
JMZ	JMZ060506-JMZ	39.3252	5.7	45.75	59.11	-0.8804	A
JMZ	JMZ062507-JMZ	51.1709	5.96	46.4	76.31	-0.4801	D
JMZ	JMZ062939-JMZ	16.3696	8.86	51.25	90.75	-0.4683	S
JMZ	JMZ064282-JMZ	43.5356	6.34	52.18	73.5	-0.6066	I
JMZ	JMZ064331-JMZ	37.8304	6.5	46.57	59.3	-0.7807	I
JMZ	JMZ065840-JMZ	30.5205	9.66	56.61	61.38	-1.0022	D
JMZ	JMZ066412-JMZ	41.2762	6.36	57.69	68.96	-0.7995	I
JMZ	JMZ067007-JMZ	96.7216	8.39	45.85	81.19	-0.3212	I
JMZ	JMZ068532-JMZ	48.3124	9.56	54.6	59.04	-0.7816	A
JMZ	JMZ070464-JMZ	41.8967	6.77	67.01	45.45	-0.9149	G
JMZ	JMZ070985-JMZ	36.7008	7	61.65	83.74	-0.5668	D
JMZ	JMZ071964-JMZ	39.3343	7.05	55.41	61.51	-0.7672	G
JMZ	JMZ072521-JMZ	21.2155	9.48	61.77	60.42	-0.9681	A
JMZ	JMZ073604-JMZ	38.3909	5.71	67.35	40	-0.91	G
JMZ	JMZ076953-JMZ	39.0415	6.68	46.37	49.02	-0.9243	G
JMZ	JMZ077299-JMZ	56.2805	6.31	58.1	74.21	-0.5245	D
JMZ	JMZ081255-JMZ	57.119	6.55	43.57	90.12	-0.2579	C
JMZ	JMZ081294-JMZ	39.0512	5.41	57.39	59.67	-0.8384	G
JMZ	JMZ081566-JMZ	78.0586	6.04	46.4	71.93	-0.4994	B
JMZ	JMZ081961-JMZ	38.1668	7.7	66.16	65.85	-0.6283	E
JMZ	JMZ082509-JMZ	20.9641	5.74	74.3	73.64	-0.6962	S
JMZ	JMZ083178-JMZ	93.4292	6.71	43.73	76.59	-0.4474	D
JMZ	JMZ084849-JMZ	38.279	5.8	51.16	68.02	-0.8187	I
JMZ	JMZ086214-JMZ	30.3037	6.15	35.02	61.7	-0.6891	F
JMZ	JMZ087257-JMZ	23.8728	7.85	68.15	78.28	-0.531	S
JMZ	JMZ087474-JMZ	34.8052	5.41	70.45	94.01	-0.4422	K
JMZ	JMZ087807-JMZ	53.3942	6.24	46.17	77.83	-0.4685	D
JMZ	JMZ088120-JMZ	36.2618	6.68	57.15	70.44	-0.5856	A
JMZ	JMZ089693-JMZ	20.9062	6.44	71.83	74.01	-0.7945	S
JMZ	JMZ093813-JMZ	46.9635	6.17	63.14	58.36	-0.881	I
JMZ	JMZ094938-JMZ	21.5039	9.62	61.96	59.24	-0.7046	A
JMZ	JMZ098270-JMZ	76.5052	6.45	46.58	74.23	-0.4535	M
JMZ	JMZ098807-JMZ	35.0102	5.16	52.7	64.72	-0.6443	C
JMZ	JMZ101182-JMZ	15.8598	5.44	55.71	83.1	-0.5688	S
JMZ	JMZ101299-JMZ	64.2426	6.95	51.39	84.06	-0.3754	J
JMZ	JMZ103526-JMZ	15.901	9.6	54	66.45	-0.8803	S
JMZ	JMZ105876-JMZ	62.2009	6.55	58.13	53.93	-0.946	I
JMZ	JMZ107815-JMZ	49.6056	6.37	58.05	76.27	-0.5538	D
JMZ	JMZ107917-JMZ	34.0037	5.94	65.71	73.08	-0.7272	E
JMZ	JMZ108741-JMZ	40.9822	7.16	56.63	82.78	-0.4475	D
JMZ	JMZ109538-JMZ	22.5086	5.86	68.96	65.26	-0.9528	S
JMZ	JMZ109796-JMZ	34.9412	8.99	52.64	73.85	-0.6818	G
JMZ	JMZ113634-JMZ	36.7309	7.88	60.68	81.98	-0.5543	D
JMZ	JMZ114164-JMZ	16.4848	9.33	60.56	87.73	-0.5264	S
JMZ	JMZ114203-JMZ	48.1493	7.56	57.66	59.31	-0.6448	A
JMZ	JMZ115229-JMZ	17.6004	9.91	64.98	62.88	-1.0767	H
JMZ	JMZ119247-JMZ	41.0772	7.71	53.32	78.76	-0.4953	D
JX	JS004640-JX	57.2689	6.93	57.62	73.26	-0.5986	D
JX	JS005969-JX	30.9583	5.76	60.42	65.03	-0.6798	A
JX	JS006562-JX	19.909	7.07	63.52	71.62	-0.9192	S
JX	JS012032-JX	38.9404	6.68	47.04	49.15	-0.9249	G
JX	JS012597-JX	38.1064	6.03	67.58	42.42	-0.9365	G
JX	JS013974-JX	36.7309	7.88	60.68	81.98	-0.5543	D
JX	JS017219-JX	22.2098	10.56	64.72	63.3	-0.9207	S
JX	JS020872-JX	52.4673	6.07	42.53	78.36	-0.4168	D
JX	JS021068-JX	26.8816	7.72	45.32	76.47	-0.5842	E
JX	JS021955-JX	46.9567	5.58	68.85	65.26	-0.6378	I
JX	JS022418-JX	15.8598	5.44	55.71	83.1	-0.5688	S
JX	JS023712-JX	22.2427	10.05	46.42	64.19	-0.9305	I
JX	JS030265-JX	28.1245	8.63	64.91	67.79	-0.7734	G
JX	JS030314-JX	21.9413	9.62	61.42	57.78	-0.7312	A
JX	JS031731-JX	39.3382	5.61	46.69	57.99	-0.9037	A
JX	JS031779-JX	20.8962	6.35	67.69	74.01	-0.7856	S
JX	JS033288-JX	23.8568	7.93	69.1	78.28	-0.5473	S
JX	JS035197-JX	30.2694	5.11	32.29	72.27	-0.6249	F
JX	JS035696-JX	38.279	5.8	51.16	68.02	-0.8187	I
JX	JS036473-JX	16.4848	9.33	60.56	87.73	-0.5264	S
JX	JS037642-JX	76.5052	6.45	46.58	74.23	-0.4535	M
JX	JS037942-JX	18.2894	5.44	51.94	64	-0.678	S
JX	JS038439-JX	17.6726	9.91	64.21	64.06	-1.0635	H
JX	JS039566-JX	37.7364	7.16	43.18	58.75	-0.8015	I
JX	JS041301-JX	18.4344	6.74	61.9	77.79	-0.7099	S
JX	JS041598-JX	48.624	9.3	49.32	65.64	-0.6247	A
JX	JS042334-JX	22.5086	5.86	68.96	65.26	-0.9528	S
JX	JS043850-JX	40.0082	5.26	61.99	60.16	-0.8183	G
JX	JS044404-JX	61.6883	6.55	57.1	54.31	-0.9279	I
JX	JS046929-JX	37.8614	8.9	65.34	64.84	-0.6049	E
JX	JS047705-JX	54.7016	8.77	37.36	76.65	-0.505	G
JX	JS048665-JX	93.4292	6.71	43.73	76.59	-0.4474	D
JX	JS050031-JX	23.1367	10.11	58.99	68.87	-0.7429	S
JX	JS053253-JX	36.9917	8.97	52.78	76	-0.6155	J
JX	JS055022-JX	36.7008	7	61.65	83.74	-0.5668	D
JX	JS056893-JX	43.4876	6.34	53.51	74.74	-0.5937	I
JX	JS056960-JX	33.5334	8.54	64.54	71.26	-0.7873	A
JX	JS060047-JX	10.4879	10.29	63.57	73.44	-0.4598	C
JX	JS063339-JX	42.3993	6.39	61.77	42.71	-0.9284	G
JX	JS063670-JX	41.2642	6.42	58.86	69.49	-0.8029	I
JX	JS066023-JX	26.5388	5.29	46.93	86.4	-0.263	C
JX	JS069254-JX	49.5185	6.37	58.16	76.44	-0.5532	D
JX	JS069412-JX	53.7637	9.32	46.48	75.84	-0.3919	B
JX	JS069493-JX	36.8991	9.26	53.67	70.69	-0.7763	A
JX	JS071689-JX	17.6004	9.91	64.98	62.88	-1.0767	H
JX	JS073053-JX	15.9081	8.84	80.13	74.86	-0.5934	S
JX	JS074464-JX	60.5261	6.79	57.89	59.71	-0.8805	I
JX	JS076964-JX	55.3617	6.58	63.43	73.23	-0.5822	D
JX	JS078229-JX	16.3796	8.86	53.91	90.75	-0.4738	S
JX	JS079271-JX	15.901	9.6	54	66.45	-0.8803	S
JX	JS079680-JX	43.1884	6.05	63.67	62.48	-0.8467	I
JX	JS079807-JX	42.0281	8.91	53.02	62.55	-0.7926	G
JX	JS080061-JX	16.1584	9	51.82	81.43	-0.6705	S
JX	JS081672-JX	35.9408	5.55	64.95	61.64	-0.7602	E
JX	JS082988-JX	47.9393	5.59	64.35	60.02	-0.7765	C
JX	JS083715-JX	34.608	5.41	70.21	93.36	-0.4399	K
JX	JS084130-JX	40.885	7.15	49.31	86.31	-0.4036	D
JX	JS084131-JX	31.6875	6.16	60.21	67.89	-0.6312	A
JX	JS089321-JX	47.5766	9.44	50.94	60.07	-0.7551	A
JX	JS096167-JX	35.0463	5.25	52.7	64.72	-0.6551	C
JX	JS097117-JX	39.4621	5.22	54.48	64.24	-0.6718	C
JX	JS097916-JX	98.4275	7.05	52.5	82.51	-0.4458	D
JX	JS098191-JX	17.9577	9.05	58.18	60.89	-0.9917	S
JX	JS103256-JX	29.3234	5.75	37.63	58.3	-0.723	F
JX	JS103266-JX	26.7058	6.17	36.7	61.97	-0.586	F
JX	JS106932-JX	36.8053	9.19	59.86	70.78	-0.7142	A
JX	JS113126-JX	38.4227	5.18	44.82	54.51	-0.7777	G
JX	JS117508-JX	42.8328	6.52	63.07	44.25	-0.8891	G
JX	JS124297-JX	43.0736	8.69	54.09	78.37	-0.4776	D
JX	JS128618-JX	7.95078	6.83	83.85	63.09	-1.1851	S
JX	JS130131-JX	20.6837	9.59	64.86	68.4	-0.7522	A
JX	JS134501-JX	56.2985	6.31	57.23	73.44	-0.5296	D
JX	JS136892-JX	39.4004	6.64	54.2	63.35	-0.7604	G
LJ43	LJ000487-LJ43	42.8328	6.52	63.07	44.25	-0.8891	G
LJ43	LJ002919-LJ43	51.1228	5.96	47.1	77.37	-0.469	D
LJ43	LJ002943-LJ43	35.7981	6.64	55.79	70.73	-0.6047	A
LJ43	LJ002945-LJ43	40.885	7.15	49.31	86.31	-0.4055	D
LJ43	LJ004154-LJ43	15.9081	8.84	80.13	74.86	-0.5934	S
LJ43	LJ007378-LJ43	22.5426	5.86	65.37	64.74	-0.961	S
LJ43	LJ012407-LJ43	22.433	9.67	61.31	74.44	-0.8665	A
LJ43	LJ015359-LJ43	52.2822	5.84	53.51	81.73	-0.6006	D
LJ43	LJ017026-LJ43	48.7241	9.41	48.77	66.29	-0.6301	A
LJ43	LJ019791-LJ43	17.6876	5.77	47.58	65.25	-0.6252	S
LJ43	LJ020636-LJ43	82.3422	5.66	49	73.29	-0.5176	D
LJ43	LJ021249-LJ43	62.0727	6.55	57.87	54.02	-0.9415	I
LJ43	LJ025435-LJ43	20.8962	6.35	67.69	74.01	-0.7856	S
LJ43	LJ025679-LJ43	33.8316	5.94	66.33	73.23	-0.7358	E
LJ43	LJ027984-LJ43	78.0727	6.04	47.12	71.93	-0.4994	B
LJ43	LJ032338-LJ43	22.2138	10.56	60.75	61.29	-0.9394	S
LJ43	LJ035880-LJ43	77.6596	6.4	61.98	89.54	-0.1594	D
LJ43	LJ035960-LJ43	26.0134	5.24	51.34	91.23	-0.0413	C
LJ43	LJ036949-LJ43	48.4186	8.74	58.99	58.1	-0.7391	A
LJ43	LJ042817-LJ43	37.8296	8.41	60.28	68.91	-0.834	I
LJ43	LJ044119-LJ43	42.0141	8.91	52.31	62.55	-0.7926	G
LJ43	LJ044391-LJ43	36.6823	5.52	57.82	66.13	-0.7603	I
LJ43	LJ044905-LJ43	35.0102	5.16	52.7	64.72	-0.6443	C
LJ43	LJ045431-LJ43	16.4587	9.33	61.93	84.96	-0.5593	S
LJ43	LJ046229-LJ43	50.8113	5.69	54.74	66.26	-0.6528	J
LJ43	LJ047851-LJ43	47.2083	9.44	49.45	61.37	-0.7239	A
LJ43	LJ050366-LJ43	39.178	6.22	54.45	62.84	-0.7382	G
LJ43	LJ050431-LJ43	34.3779	5.41	67.21	95.25	-0.4026	K
LJ43	LJ051632-LJ43	16.3696	8.86	51.25	90.75	-0.4683	S
LJ43	LJ052228-LJ43	29.3234	5.75	37.63	58.3	-0.723	F
LJ43	LJ052232-LJ43	26.7318	6.18	35.32	58.36	-0.6794	F
LJ43	LJ052234-LJ43	26.7058	6.17	36.7	61.97	-0.586	F
LJ43	LJ052695-LJ43	43.5056	6.34	51.97	73.75	-0.6003	I
LJ43	LJ053370-LJ43	16.0312	9	51.43	81.43	-0.6432	S
LJ43	LJ053372-LJ43	16.1454	9	51.82	81.43	-0.6504	S
LJ43	LJ054158-LJ43	36.8053	9.19	59.86	70.78	-0.7142	A
LJ43	LJ054708-LJ43	39.7327	8.81	60.88	69.5	-0.6654	G
LJ43	LJ055977-LJ43	39.5956	8.33	55.01	78.6	-0.4453	D
LJ43	LJ056171-LJ43	15.8598	5.44	55.71	83.1	-0.5688	S
LJ43	LJ058213-LJ43	41.8927	6.77	66.17	45.45	-0.917	G
LJ43	LJ063899-LJ43	55.3617	6.58	63.43	73.23	-0.5822	D
LJ43	LJ066010-LJ43	19.921	6.71	62.05	71.62	-0.9227	S
LJ43	LJ066135-LJ43	17.6004	9.91	64.98	62.88	-1.0767	H
LJ43	LJ066867-LJ43	20.9821	5.74	74.3	71.52	-0.7104	S
LJ43	LJ068546-LJ43	39.1608	5.3	52.99	64.78	-0.6727	C
LJ43	LJ070837-LJ43	7.92075	8.31	83.19	63.09	-1.2388	S
LJ43	LJ072565-LJ43	56.8733	9.15	55.07	61.08	-0.9087	I
LJ43	LJ075490-LJ43	33.5334	8.54	64.54	71.26	-0.7873	A
LJ43	LJ075894-LJ43	57.8055	9.72	41.49	77.2	-0.4348	M
LJ43	LJ076063-LJ43	38.1096	7.68	65.59	65.3	-0.6223	E
LJ43	LJ077291-LJ43	35.7166	5.55	64.56	62.34	-0.7472	E
LJ43	LJ082792-LJ43	22.1395	9.62	60.92	57.22	-0.7353	A
LJ43	LJ083378-LJ43	38.2548	7.74	46.75	49.17	-0.9031	G
LJ43	LJ084026-LJ43	15.6837	9.69	54.65	67.43	-0.8859	S
LJ43	LJ085607-LJ43	36.8991	9.26	53.67	70.69	-0.7763	A
LJ43	LJ087403-LJ43	38.4812	5.8	50.92	67.62	-0.818	I
LJ43	LJ090287-LJ43	36.1036	5.29	43.19	62.64	-0.7748	A
LJ43	LJ090469-LJ43	56.7851	9	42.64	97.18	0.097	I
LJ43	LJ092026-LJ43	37.8554	6.68	46.77	59.3	-0.7994	I
LJ43	LJ092093-LJ43	17.9577	9.05	58.18	60.89	-0.9917	S
LJ43	LJ093098-LJ43	39.0812	5.41	58.16	59.67	-0.8395	G
LJ43	LJ093611-LJ43	27.5024	8.38	44.92	81.37	-0.5243	E
LJ43	LJ095334-LJ43	41.2229	5.37	56.7	52.87	-0.6889	G
LJ43	LJ101927-LJ43	56.3346	6.2	57.69	75.5	-0.5126	D
LJ43	LJ102286-LJ43	37.7505	7.16	42.76	59.04	-0.8006	I
LJ43	LJ105390-LJ43	18.3034	5.44	49.78	64	-0.6774	S
LJ43	LJ105773-LJ43	30.3696	5.11	34.9	73.31	-0.6079	F
LJ43	LJ106736-LJ43	49.6056	6.37	58.05	76.27	-0.5538	D
LJ43	LJ107654-LJ43	30.9884	5.77	59.97	65.03	-0.6683	A
LJ43	LJ111789-LJ43	48.7241	9.41	48.77	66.29	-0.6301	A
LJ43	LJ115308-LJ43	23.1367	10.11	58.99	68.87	-0.7429	S
LJ43	LJ115604-LJ43	48.6031	5.48	65.09	58.34	-0.8101	C
LJ43	LJ115942-LJ43	42.6382	7.88	57.14	64.96	-0.7694	D
LJ43	LJ116710-LJ43	46.9427	5.58	68.4	65.03	-0.6429	I
LJ43	LJ121998-LJ43	15.6325	6.41	66.12	75.3	-0.8885	S
LTDC	LTDC003109-LTDC	60.507	6.59	57.3	59.71	-0.8782	I
LTDC	LTDC005784-LTDC	18.0058	9.05	55.71	60.89	-0.9878	S
LTDC	LTDC008476-LTDC	25.7464	9.36	63.53	78.99	-0.7968	G
LTDC	LTDC010715-LTDC	18.3373	6.73	63.78	75.86	-0.7174	S
LTDC	LTDC010772-LTDC	49.5325	6.37	58.35	76.67	-0.5483	D
LTDC	LTDC011919-LTDC	32.4182	9.63	45.01	69.93	-0.6657	E
LTDC	LTDC012279-LTDC	30.3255	5.11	34.36	72.95	-0.6184	F
LTDC	LTDC012587-LTDC	41.9207	6.81	66.34	44.47	-0.9327	G
LTDC	LTDC016339-LTDC	36.9141	9.26	53.3	69.82	-0.7994	A
LTDC	LTDC018888-LTDC	38.279	5.8	51.16	68.02	-0.8187	I
LTDC	LTDC020739-LTDC	18.2904	5.25	53.63	64	-0.678	S
LTDC	LTDC021852-LTDC	38.4158	5.27	48.01	54.23	-0.7747	G
LTDC	LTDC021996-LTDC	83.0859	5.46	52.09	71.7	-0.5339	D
LTDC	LTDC022543-LTDC	21.4868	9.62	60.39	58.23	-0.7472	A
LTDC	LTDC023273-LTDC	39.0391	5.41	56.18	58.6	-0.8528	G
LTDC	LTDC025583-LTDC	8.83818	9.84	59.89	57.33	-1.2892	A
LTDC	LTDC025743-LTDC	16.3796	8.86	53.91	90.75	-0.4738	S
LTDC	LTDC026071-LTDC	48.7241	9.41	48.77	66.29	-0.6301	A
LTDC	LTDC027337-LTDC	30.7548	9.66	56.17	60.94	-1.0123	D
LTDC	LTDC027945-LTDC	35.0463	5.25	52.7	64.72	-0.6551	C
LTDC	LTDC029425-LTDC	20.6946	9.25	65.94	68.4	-0.7543	A
LTDC	LTDC029702-LTDC	46.9427	5.58	68.4	65.03	-0.6429	I
LTDC	LTDC031659-LTDC	15.9942	9.55	84.31	72.03	-0.6599	S
LTDC	LTDC034562-LTDC	22.2138	10.56	60.75	61.29	-0.9394	S
LTDC	LTDC035773-LTDC	37.7364	7.16	43.18	58.75	-0.8015	I
LTDC	LTDC036772-LTDC	45.3832	5.8	54.92	62.95	-0.7269	J
LTDC	LTDC037490-LTDC	40.8569	7.15	50.59	86.03	-0.4066	D
LTDC	LTDC037492-LTDC	36.0064	6.64	57	72.1	-0.583	A
LTDC	LTDC038088-LTDC	39.2632	6.43	53.73	62.57	-0.7553	G
LTDC	LTDC039391-LTDC	16.4848	9.33	60.56	87.73	-0.5264	S
LTDC	LTDC040277-LTDC	54.5544	8.77	36.79	77.66	-0.4967	G
LTDC	LTDC040285-LTDC	32.0328	9.08	54.19	68.61	-0.8458	G
LTDC	LTDC040970-LTDC	36.0966	5.46	40.8	62.64	-0.7642	A
LTDC	LTDC044287-LTDC	39.0545	5.07	49.11	63.77	-0.6952	C
LTDC	LTDC044318-LTDC	30.9884	5.77	59.97	65.03	-0.6683	A
LTDC	LTDC047293-LTDC	54.1171	6.12	44.37	78.26	-0.435	D
LTDC	LTDC048319-LTDC	35.0794	5.41	68.02	90.9	-0.5048	K
LTDC	LTDC049890-LTDC	41.1728	5.9	53.4	70.24	-0.6406	I
LTDC	LTDC050880-LTDC	37.7243	6.86	65.57	66.33	-0.6272	E
LTDC	LTDC053204-LTDC	28.126	9.01	69.28	55.27	-0.8673	D
LTDC	LTDC053657-LTDC	21.0033	6.44	72.54	73.61	-0.7989	S
LTDC	LTDC053872-LTDC	17.6004	9.91	64.98	62.88	-1.0767	H
LTDC	LTDC056287-LTDC	56.2895	6.29	57.99	73.44	-0.5302	D
LTDC	LTDC056617-LTDC	22.5086	5.86	68.96	65.26	-0.9528	S
LTDC	LTDC058481-LTDC	43.0961	7.15	63.27	42.22	-0.9316	G
LTDC	LTDC060900-LTDC	27.5224	8.38	44.92	80.97	-0.5206	E
LTDC	LTDC062888-LTDC	22.7913	10.39	59.73	68.46	-0.767	S
LTDC	LTDC064756-LTDC	21.2255	9.48	61.77	60.42	-0.9723	A
LTDC	LTDC065223-LTDC	36.7008	7	61.65	83.74	-0.5668	D
LTDC	LTDC066249-LTDC	63.5553	9.42	61.4	70.38	-0.7544	A
LTDC	LTDC067624-LTDC	78.1217	6.04	47.22	71.93	-0.4964	B
LTDC	LTDC068638-LTDC	36.6823	5.52	57.82	66.13	-0.7603	I
LTDC	LTDC069884-LTDC	29.3394	5.75	37.03	59.74	-0.703	F
LTDC	LTDC076712-LTDC	19.909	7.07	63.52	71.62	-0.9192	S
LTDC	LTDC080300-LTDC	20.948	5.74	74.3	74.18	-0.682	S
LTDC	LTDC086810-LTDC	33.0605	9.23	33.57	72.44	-0.5956	F
LTDC	LTDC090608-LTDC	21.2255	9.48	61.77	60.42	-0.9723	A
LTDC	LTDC092428-LTDC	16.1454	9	51.82	81.43	-0.6504	S
LTDC	LTDC094176-LTDC	48.577	5.48	63.66	58.56	-0.8025	C
LTDC	LTDC096470-LTDC	26.7278	6.17	37.03	61.15	-0.635	F
LTDC	LTDC099995-LTDC	19.5832	10.04	48.41	71.81	-0.8641	G
LTDC	LTDC101708-LTDC	35.4558	6.64	49.34	58.06	-0.8292	I
LTDC	LTDC102914-LTDC	35.2931	5.92	63.33	62.21	-0.7604	E
LTDC	LTDC106270-LTDC	42.0602	8.91	53.41	61.81	-0.7985	G
LTDC	LTDC107170-LTDC	34.0047	5.78	65.95	73.08	-0.7272	E
LTDC	LTDC110112-LTDC	15.901	9.6	54	66.45	-0.8803	S
LTDC	LTDC111052-LTDC	76.5052	6.46	46.31	74.09	-0.4566	M
LTDC	LTDC112194-LTDC	55.3786	8.97	55.05	57.56	-0.9323	I
LTDC	LTDC114590-LTDC	51.1568	5.96	46.83	76.52	-0.4712	D
LTDC	LTDC116201-LTDC	41.3494	6.69	58.53	70.27	-0.7906	I
LTDC	LTDC117731-LTDC	36.7309	7.88	60.68	81.98	-0.5543	D
LTDC	LTDC118204-LTDC	38.9404	6.68	47.04	49.15	-0.9249	G
LTDC	LTDC118350-LTDC	22.846	9.45	66.95	53.04	-0.9554	G
LTDC	LTDC118870-LTDC	42.3213	6.81	61.65	42.71	-0.9271	G
MSBH	MSBH002209-MSBH	39.0812	5.41	58.16	59.67	-0.8395	G
MSBH	MSBH005901-MSBH	48.7241	9.41	48.77	66.29	-0.6301	A
MSBH	MSBH012300-MSBH	21.3467	9.62	59.77	59.54	-0.7184	A
MSBH	MSBH012509-MSBH	34.0328	5.78	65.95	73.71	-0.7193	E
MSBH	MSBH015406-MSBH	11.2897	10.53	67.95	59.69	-1.3113	A
MSBH	MSBH015734-MSBH	15.8598	5.44	55.71	83.1	-0.5738	S
MSBH	MSBH016297-MSBH	53.043	6.25	40.81	78.34	-0.4206	D
MSBH	MSBH016933-MSBH	76.6295	7.57	44.31	75.05	-0.4486	M
MSBH	MSBH021223-MSBH	33.5334	8.54	64.54	71.26	-0.7873	A
MSBH	MSBH025081-MSBH	16.4851	5.63	73.47	58.44	-1.0705	G
MSBH	MSBH026115-MSBH	18.4344	6.74	61.9	77.79	-0.7099	S
MSBH	MSBH026929-MSBH	42.5164	9.2	42.11	89.45	-0.1877	I
MSBH	MSBH028449-MSBH	41.8627	6.77	66.17	45.71	-0.9106	G
MSBH	MSBH029687-MSBH	47.5766	9.44	50.94	60.07	-0.7551	A
MSBH	MSBH033498-MSBH	61.6743	6.55	57.1	54.13	-0.9272	I
MSBH	MSBH036832-MSBH	39.0415	6.68	46.37	49.02	-0.9243	G
MSBH	MSBH037003-MSBH	8.83818	9.84	59.89	57.33	-1.2892	A
MSBH	MSBH040773-MSBH	33.0605	9.23	33.57	72.44	-0.5956	F
MSBH	MSBH041215-MSBH	17.6004	9.91	64.98	62.88	-1.0767	H
MSBH	MSBH042405-MSBH	36.7309	7.88	60.68	81.98	-0.5543	D
MSBH	MSBH044519-MSBH	7.92075	8.31	83.19	63.09	-1.2388	S
MSBH	MSBH046422-MSBH	36.2322	5.55	66.22	61.07	-0.768	E
MSBH	MSBH050274-MSBH	38.279	5.8	51.16	68.02	-0.8187	I
MSBH	MSBH051081-MSBH	48.2744	8.1	59.21	58.62	-0.6663	A
MSBH	MSBH056566-MSBH	26.6277	6.17	35.92	62.75	-0.5794	F
MSBH	MSBH056571-MSBH	29.3234	5.75	37.63	58.3	-0.723	F
MSBH	MSBH058543-MSBH	15.6837	9.69	54.65	67.43	-0.8859	S
MSBH	MSBH061078-MSBH	49.6056	6.37	58.05	76.27	-0.5538	D
MSBH	MSBH063445-MSBH	18.0569	9.39	60.75	60.89	-1.0179	S
MSBH	MSBH077426-MSBH	33.6625	7.81	65.45	71.03	-0.7963	A
MSBH	MSBH081102-MSBH	20.9553	6.44	74.25	74.01	-0.7785	S
MSBH	MSBH083960-MSBH	18.2894	5.44	51.94	64	-0.678	S
MSBH	MSBH089161-MSBH	41.2873	6.63	57.69	70	-0.7855	I
MSBH	MSBH091331-MSBH	26.8879	8.64	49.47	72.19	-0.7452	A
MSBH	MSBH091915-MSBH	43.2225	7.82	63.06	44.36	-0.8975	G
MSBH	MSBH092711-MSBH	40.885	7.15	49.31	86.31	-0.4055	D
MSBH	MSBH092713-MSBH	36.0545	6.64	56.91	70.88	-0.5925	A
MSBH	MSBH093297-MSBH	22.6405	8.74	31.82	59.76	-0.6433	F
MSBH	MSBH093301-MSBH	26.6776	6.18	37.24	55.98	-0.7111	F
MSBH	MSBH096330-MSBH	42.8328	6.52	63.07	44.25	-0.8891	G
MSBH	MSBH098275-MSBH	27.5615	8.7	45.04	81.37	-0.536	E
MSBH	MSBH099823-MSBH	83.67	8.77	60.03	71.45	-0.6685	A
MSBH	MSBH100709-MSBH	35.0102	5.16	52.7	64.72	-0.6443	C
MSBH	MSBH101170-MSBH	55.3797	6.58	63.43	72.44	-0.5861	D
MSBH	MSBH102545-MSBH	36.8053	9.19	59.86	70.78	-0.7142	A
MSBH	MSBH102856-MSBH	16.4587	9.33	61.93	84.96	-0.5593	S
MSBH	MSBH103789-MSBH	37.9876	7.68	66.69	66.33	-0.6139	E
MSBH	MSBH104034-MSBH	10.4879	10.29	63.57	73.44	-0.4598	C
MSBH	MSBH107179-MSBH	22.5426	5.86	65.37	64.74	-0.961	S
MSBH	MSBH118807-MSBH	20.9641	5.74	74.3	73.64	-0.6962	S
MSBH	MSBH124290-MSBH	42.3513	6.81	62.67	43.21	-0.9279	G
MSBH	MSBH129297-MSBH	39.2632	6.43	53.73	62.57	-0.7553	G
MSBH	MSBH130181-MSBH	34.5157	4.89	52.9	68.94	-0.6981	B
MSBH	MSBH130204-MSBH	39.2632	6.43	53.73	62.57	-0.7553	G
MSBH	MSBH130755-MSBH	79.9927	5.63	57.39	83.32	-0.3994	S
MSBH	MSBH132212-MSBH	57.9156	8.17	55.95	72.22	-0.6388	D
MSBH	MSBH132659-MSBH	22.7755	9.13	64.28	66.54	-0.8877	G
MSBH	MSBH134394-MSBH	14.1873	9.03	77.43	80.5	-0.5883	S
MSBH	MSBH134891-MSBH	15.6045	6.41	66.62	73.86	-0.9069	S
MSBH	MSBH135140-MSBH	30.2213	5.11	33.22	72.63	-0.6375	F
MSBH	MSBH138552-MSBH	34.581	5.41	70.21	93.36	-0.431	K
MSBH	MSBH140929-MSBH	21.3467	9.62	59.77	59.54	-0.7184	A
MSBH	MSBH140992-MSBH	19.909	7.07	63.52	71.62	-0.9192	S
MSBH	MSBH141446-MSBH	36.6708	7	60.68	83.74	-0.5655	D
MSBH	MSBH147852-MSBH	37.7364	7.16	43.18	58.75	-0.8015	I
MSBH	MSBH148374-MSBH	37.8554	6.68	46.77	59.3	-0.7994	I
MSBH	MSBH150040-MSBH	41.0772	7.71	53.32	78.76	-0.4953	D
MSBH	MSBH154749-MSBH	42.0141	8.91	52.31	62.55	-0.7926	G
MSBH	MSBH155872-MSBH	30.9884	5.77	59.97	65.03	-0.6683	A
MSBH	MSBH156020-MSBH	43.1872	9.67	54.13	91.33	-0.3464	D
MSBH	MSBH156699-MSBH	16.3796	8.86	53.91	90.75	-0.4738	S
MSBH	MSBH157294-MSBH	32.8661	5.06	50.65	69.77	-0.6409	I
MSBH	MSBH157771-MSBH	40.9822	7.16	56.63	82.78	-0.4475	D
MSBH	MSBH160095-MSBH	51.1529	5.96	46.4	77.15	-0.4745	D
MSBH	MSBH161946-MSBH	43.5056	6.34	51.97	73.75	-0.6003	I
MSBH	MSBH169992-MSBH	60.5261	6.79	57.89	59.71	-0.8805	I
MSBH	MSBH171832-MSBH	46.9635	6.17	63.14	58.36	-0.881	I
MSBH	MSBH174371-MSBH	39.2189	5.22	53.22	64.6	-0.6719	C
MSBH	MSBH174897-MSBH	21.2415	9.48	61.77	59.89	-0.9862	A
MSBH	MSBH175577-MSBH	56.3285	6.31	57.78	73.44	-0.5304	D
MSBH	MSBH177260-MSBH	34.3027	5.32	52.55	66.6	-0.7185	I
MSBH	MSBH178589-MSBH	16.3696	8.86	51.25	90.75	-0.4683	S
MSBH	MSBH186161-MSBH	88.7584	5.26	48.12	79.2	-0.3869	D
MSBH	MSBH190365-MSBH	23.1367	10.11	58.99	68.87	-0.7429	S
MSBH	MSBH191402-MSBH	47.0916	6.17	63.46	58.22	-0.8871	I
MSBH	MSBH191570-MSBH	48.3778	5.48	64.46	58.6	-0.8023	C
MSBH	MSBH192247-MSBH	16.1584	9	51.82	81.43	-0.6705	S
QL10H	QL10H000228-QL10H	46.9427	5.58	68.4	65.03	-0.6429	I
QL10H	QL10H001506-QL10H	54.6691	7.37	58.38	73.87	-0.6109	D
QL10H	QL10H003257-QL10H	26.6938	6.17	37.04	60.37	-0.6074	F
QL10H	QL10H003259-QL10H	26.7037	6.18	35.44	57.58	-0.6893	F
QL10H	QL10H003263-QL10H	29.3234	5.75	37.63	58.3	-0.723	F
QL10H	QL10H004467-QL10H	53.165	6.09	43.33	77.29	-0.4681	D
QL10H	QL10H004562-QL10H	10.516	9.69	63.77	86.99	-0.2848	C
QL10H	QL10H004785-QL10H	49.6056	6.37	58.05	76.27	-0.5538	D
QL10H	QL10H005372-QL10H	21.1232	5.63	76.89	73.39	-0.6892	S
QL10H	QL10H005747-QL10H	36.8851	9.13	53.05	70.69	-0.7751	A
QL10H	QL10H006392-QL10H	56.3266	6.31	57.23	73.82	-0.5249	D
QL10H	QL10H007590-QL10H	17.6726	9.91	64.21	64.06	-1.0635	H
QL10H	QL10H008491-QL10H	39.4004	6.64	54.2	63.35	-0.7604	G
QL10H	QL10H013331-QL10H	55.3978	6.58	62.89	71.65	-0.5899	D
QL10H	QL10H016406-QL10H	20.9032	6.3	69.7	73.46	-0.8017	S
QL10H	QL10H016997-QL10H	34.5317	4.89	53.52	68.62	-0.7065	B
QL10H	QL10H018387-QL10H	33.5334	8.54	64.54	71.26	-0.7873	A
QL10H	QL10H021058-QL10H	37.7364	7.16	43.18	58.75	-0.8015	I
QL10H	QL10H023666-QL10H	15.901	9.6	54	66.45	-0.8803	S
QL10H	QL10H025019-QL10H	30.3037	6.15	35.02	61.7	-0.6891	F
QL10H	QL10H025854-QL10H	41.8927	6.77	66.17	45.45	-0.917	G
QL10H	QL10H026497-QL10H	37.8394	6.54	46.57	59.3	-0.7798	I
QL10H	QL10H027375-QL10H	36.6823	5.52	57.82	66.13	-0.7603	I
QL10H	QL10H028062-QL10H	51.1228	5.96	47.1	77.37	-0.469	D
QL10H	QL10H028756-QL10H	38.279	5.8	51.16	68.02	-0.8187	I
QL10H	QL10H030116-QL10H	22.7653	10.39	57.8	68.96	-0.75	S
QL10H	QL10H033224-QL10H	48.2485	8.1	57.41	59.31	-0.654	A
QL10H	QL10H037546-QL10H	39.3235	5.33	57.89	60.41	-0.8341	G
QL10H	QL10H038882-QL10H	41.2762	6.36	57.69	68.96	-0.7995	I
QL10H	QL10H040057-QL10H	63.4073	6.26	55.68	56.94	-0.8877	I
QL10H	QL10H044338-QL10H	38.0286	8.35	64.7	66.04	-0.6229	E
QL10H	QL10H045153-QL10H	43.5356	6.34	52.18	73.5	-0.6066	I
QL10H	QL10H050037-QL10H	42.3283	6.57	61.62	42.71	-0.9191	G
QL10H	QL10H056097-QL10H	36.7309	7.88	60.68	81.98	-0.5543	D
QL10H	QL10H058044-QL10H	33.2948	5.74	48.62	74.24	-0.6186	E
QL10H	QL10H058467-QL10H	40.5025	8.3	56.23	51.21	-0.8264	G
QL10H	QL10H059405-QL10H	39.0415	6.68	46.37	49.02	-0.9243	G
QL10H	QL10H060180-QL10H	42.8328	6.52	63.07	44.25	-0.8891	G
QL10H	QL10H062282-QL10H	42.1022	9.05	53.42	62.04	-0.8033	G
QL10H	QL10H063229-QL10H	16.1454	9	51.82	81.43	-0.6504	S
QL10H	QL10H063231-QL10H	16.0312	9	51.43	81.43	-0.6432	S
QL10H	QL10H064628-QL10H	36.7773	9.19	59.86	70.21	-0.7215	A
QL10H	QL10H068035-QL10H	40.9822	7.16	56.63	82.78	-0.4475	D
QL10H	QL10H074956-QL10H	56.7851	9	42.64	97.18	0.097	I
QL10H	QL10H076147-QL10H	15.9502	9.43	84.31	72.03	-0.662	S
QL10H	QL10H076978-QL10H	23.6538	9.77	52.76	86.39	-0.5005	G
QL10H	QL10H077203-QL10H	42.0141	8.91	52.31	62.55	-0.7926	G
QL10H	QL10H082045-QL10H	36.0379	5.55	65.37	61.45	-0.7628	E
QL10H	QL10H082620-QL10H	36.0264	6.64	56.64	70.28	-0.6	A
QL10H	QL10H082622-QL10H	40.897	7.15	51.4	87.11	-0.4052	D
QL10H	QL10H082862-QL10H	60.5361	6.79	58.1	59.71	-0.882	I
QL10H	QL10H083216-QL10H	76.6295	7.57	44.31	75.05	-0.4486	M
QL10H	QL10H092544-QL10H	15.8729	7.77	53.19	83.1	-0.5794	S
QL10H	QL10H096848-QL10H	35.0102	5.16	52.7	64.72	-0.6443	C
QL10H	QL10H101571-QL10H	20.6946	9.25	65.94	68.4	-0.7543	A
QL10H	QL10H104490-QL10H	17.9577	9.05	58.18	60.89	-0.9917	S
QL10H	QL10H107430-QL10H	39.2772	5.81	45.97	59.11	-0.8818	A
QL10H	QL10H108105-QL10H	29.759	8.96	55.16	70.72	-0.8246	A
QL10H	QL10H109656-QL10H	16.4587	9.33	61.93	84.96	-0.5593	S
QL10H	QL10H111641-QL10H	18.3473	6.74	62.22	78.27	-0.7093	S
QL10H	QL10H112784-QL10H	30.9884	5.77	59.97	65.03	-0.6683	A
QL10H	QL10H115238-QL10H	22.5426	5.86	65.37	64.74	-0.961	S
QL10H	QL10H115724-QL10H	21.4438	9.62	62.72	59.24	-0.7228	A
QL10H	QL10H117007-QL10H	34.9808	5.09	31.12	75.28	-0.5375	F
QL10H	QL10H117947-QL10H	33.8325	5.78	66.33	73.23	-0.7358	E
QL10H	QL10H118518-QL10H	48.8283	5.48	65.7	58.08	-0.8179	C
QL10H	QL10H121199-QL10H	21.2255	9.48	61.77	60.42	-0.9723	A
QL10H	QL10H122217-QL10H	37.8554	6.68	46.77	59.3	-0.7994	I
QL10H	QL10H122790-QL10H	18.3724	5.44	52.87	64	-0.6994	S
QL10H	QL10H123294-QL10H	39.2759	5.22	53.44	64.42	-0.6712	C
QL10H	QL10H124451-QL10H	26.4096	10.42	59.77	60.21	-0.7971	A
QL10H	QL10H124737-QL10H	36.6092	7.07	53.71	82.48	-0.5022	D
QL10H	QL10H127061-QL10H	99.5943	8.65	42.91	75.99	-0.4746	D
QL10H	QL10H128028-QL10H	22.2138	10.56	60.75	61.29	-0.9394	S
QL10H	QL10H128558-QL10H	35.1745	5.51	67.08	91.83	-0.5074	K
QL10H	QL10H129495-QL10H	35.6288	5.35	48.99	55.1	-0.7661	G
QL10H	QL10H131125-QL10H	48.6099	9.3	48.7	66.51	-0.6185	A
QL10H	QL10H132466-QL10H	16.3696	8.86	51.25	90.75	-0.4683	S
RG	F6000199-RG	27.5024	8.38	44.92	81.37	-0.5243	E
RG	F6002348-RG	40.3234	6.37	45.62	65.68	-0.6789	I
RG	F6002352-RG	15.133	5.74	69.82	77.05	-0.7727	S
RG	F6005277-RG	41.0772	7.71	53.32	78.76	-0.4953	D
RG	F6006184-RG	16.1553	9.16	55.14	81.43	-0.6734	S
RG	F6006189-RG	16.0712	9	54.59	81.43	-0.6518	S
RG	F6007890-RG	35.8352	6.68	55.45	71.32	-0.5962	A
RG	F6008243-RG	35.9408	5.55	64.95	61.64	-0.7602	E
RG	F6009046-RG	21.2255	9.48	61.77	60.42	-0.9723	A
RG	F6009057-RG	41.2882	6.36	57.69	70	-0.7855	I
RG	F6009718-RG	41.4899	9.56	72.31	65.41	-0.915	A
RG	F6010247-RG	46.9427	5.58	68.4	65.03	-0.6429	I
RG	F6010750-RG	17.9577	9.05	58.18	60.89	-0.9917	S
RG	F6015962-RG	10.516	9.69	63.77	86.99	-0.2848	C
RG	F6017938-RG	29.1102	7.84	55.32	70.58	-0.8004	A
RG	F6018289-RG	22.2138	10.56	60.75	61.29	-0.9394	S
RG	F6025136-RG	76.6295	7.57	44.31	75.05	-0.4486	M
RG	F6029471-RG	15.9502	9.43	84.31	72.03	-0.662	S
RG	F6030908-RG	20.9641	5.74	74.3	73.64	-0.6962	S
RG	F6031854-RG	36.7309	7.88	60.68	81.98	-0.5543	D
RG	F6036354-RG	23.2861	8.93	32.64	66.17	-0.7761	F
RG	F6037184-RG	37.7364	7.16	43.18	58.75	-0.8015	I
RG	F6038047-RG	31.7097	9.47	65.72	69.93	-0.7647	G
RG	F6038254-RG	48.9811	8.59	61.37	57.3	-0.7534	A
RG	F6038773-RG	16.4587	9.33	61.93	84.96	-0.5593	S
RG	F6045474-RG	51.0358	5.96	46.76	77.53	-0.4683	D
RG	F6046116-RG	38.279	5.8	51.16	68.02	-0.8187	I
RG	F6049119-RG	35.0373	5.16	52.1	64.72	-0.6526	C
RG	F6049871-RG	55.3617	6.58	63.43	73.23	-0.5822	D
RG	F6049911-RG	35.9975	5.43	42.05	62.64	-0.7614	A
RG	F6057376-RG	17.9617	9.05	55.71	60.89	-0.9859	S
RG	F6057829-RG	37.7874	7.68	66.61	66.72	-0.6111	E
RG	F6060361-RG	49.4654	6.24	58.16	76.44	-0.5376	D
RG	F6063406-RG	46.9635	6.17	63.14	58.36	-0.881	I
RG	F6064357-RG	48.624	9.3	49.32	65.64	-0.6247	A
RG	F6066292-RG	47.5055	9.44	50.06	60.07	-0.7481	A
RG	F6067542-RG	20.6946	9.25	65.94	68.4	-0.7505	A
RG	F6070893-RG	18.3333	6.74	63.89	78.27	-0.7099	S
RG	F6071272-RG	20.0069	9.29	66.38	68.89	-0.7709	A
RG	F6072681-RG	39.0415	6.68	46.37	49.02	-0.9243	G
RG	F6073892-RG	36.7008	7	61.65	83.74	-0.5668	D
RG	F6074078-RG	29.3234	5.75	37.63	58.3	-0.723	F
RG	F6074085-RG	26.7318	6.18	35.32	58.36	-0.6794	F
RG	F6074087-RG	26.7779	5.99	38.35	61.97	-0.5988	F
RG	F6075674-RG	39.2759	5.22	53.44	64.42	-0.6712	C
RG	F6076147-RG	46.5508	8.7	59.76	82.23	-0.457	D
RG	F6076613-RG	36.9992	9.37	52.93	69.52	-0.8126	A
RG	F6080562-RG	39.0812	5.41	58.16	59.67	-0.8395	G
RG	F6082604-RG	40.9822	7.16	56.63	82.78	-0.4475	D
RG	F6084888-RG	41.3573	6.63	58.35	70	-0.7954	I
RG	F6085821-RG	42.4455	6.39	61.39	42.71	-0.9211	G
RG	F6087751-RG	35.0384	5.22	71.05	92.45	-0.468	K
RG	F6087907-RG	15.8598	5.44	55.71	83.1	-0.5688	S
RG	F6089675-RG	17.6605	5.51	45.53	65.25	-0.605	S
RG	F6092739-RG	41.343	5.9	53.49	70.9	-0.6282	I
RG	F6093782-RG	15.901	9.6	54	66.45	-0.8803	S
RG	F6095116-RG	56.3126	6.31	57.23	73.62	-0.5241	D
RG	F6098196-RG	18.2894	5.44	51.94	64	-0.678	S
RG	F6099176-RG	19.8809	6.65	64.29	71.62	-0.9134	S
RG	F6099414-RG	60.5361	6.79	58.1	59.71	-0.882	I
RG	F6102622-RG	20.8962	6.35	67.69	74.01	-0.7856	S
RG	F6103068-RG	48.8023	5.48	64.29	58.3	-0.8103	C
RG	F6103139-RG	26.2271	9.34	57.21	66.02	-0.5871	A
RG	F6104792-RG	49.4725	7.89	55.48	74.19	-0.5184	D
RG	F6105864-RG	31.2515	5.27	37.34	74.43	-0.5906	F
RG	F6107272-RG	16.3696	8.86	51.25	90.75	-0.4683	S
RG	F6109900-RG	40.885	7.15	49.31	86.31	-0.4055	D
RG	F6114386-RG	22.8093	10.39	61.92	66.52	-0.78	S
RG	F6115618-RG	7.95078	6.83	83.85	63.09	-1.1851	S
RG	F6117111-RG	22.5426	5.86	65.37	64.74	-0.961	S
RG	F6122139-RG	33.6625	7.81	65.45	71.03	-0.7963	A
RG	F6123206-RG	38.3856	5.18	48.04	52.64	-0.8039	G
RG	F6125199-RG	117.879	7.53	44.52	82.95	-0.4061	I
RG	F6127454-RG	61.6904	6.79	56.61	54.49	-0.9236	I
RG	F6129332-RG	33.8325	5.78	66.33	73.23	-0.7358	E
RG	F6131232-RG	19.0706	9.72	52.85	76.01	-0.8892	G
RG	F6134058-RG	38.7945	9.03	55.53	60.81	-0.837	G
RG	F6135265-RG	74.9215	5.51	41.95	83.97	-0.2537	D
RG	F6137256-RG	17.6726	9.91	64.21	64.06	-1.0635	H
RG	F6139043-RG	30.9884	5.77	59.97	65.03	-0.6683	A
RG	F6139540-RG	38.5348	5.18	47.1	53.16	-0.7934	G
SCZ	CSS0000233.1-SCZ	36.1036	5.29	43.19	62.83	-0.7748	A
SCZ	CSS0000938.1-SCZ	36.7008	7	61.65	83.99	-0.5668	D
SCZ	CSS0001216.1-SCZ	56.9834	6.08	54.94	56.63	-0.8481	I
SCZ	CSS0001223.1-SCZ	45.945	9.7	50.71	61.71	-0.7436	A
SCZ	CSS0001246.1-SCZ	15.6325	6.41	66.12	75.88	-0.8885	S
SCZ	CSS0003669.1-SCZ	20.9641	5.74	74.3	74.04	-0.6962	S
SCZ	CSS0004885.1-SCZ	29.7611	8.96	54.43	72.46	-0.8045	A
SCZ	CSS0005052.1-SCZ	29.3234	5.75	37.63	58.52	-0.723	F
SCZ	CSS0006079.1-SCZ	19.909	7.07	63.52	72.03	-0.9192	S
SCZ	CSS0006760.1-SCZ	78.0727	6.04	47.12	72.03	-0.4994	B
SCZ	CSS0007195.1-SCZ	22.2418	10.72	61.19	61.61	-0.9425	S
SCZ	CSS0007925.1-SCZ	51.1529	5.96	46.4	77.32	-0.4745	D
SCZ	CSS0008087.1-SCZ	33.5434	8.54	65.37	71.5	-0.79	A
SCZ	CSS0008805.1-SCZ	42.0141	8.91	52.31	62.71	-0.7926	G
SCZ	CSS0008967.1-SCZ	37.7364	7.16	43.18	58.92	-0.8015	I
SCZ	CSS0009595.1-SCZ	34.1589	5.78	67.13	74.46	-0.7102	E
SCZ	CSS0010085.1-SCZ	46.9427	5.58	68.4	65.18	-0.6429	I
SCZ	CSS0010278.1-SCZ	13.033	9.33	80.09	72.48	-0.5124	S
SCZ	CSS0011765.1-SCZ	40.8569	7.15	50.85	86.27	-0.4066	D
SCZ	CSS0013065.1-SCZ	78.1258	6.17	46.55	72.58	-0.4944	B
SCZ	CSS0013651.1-SCZ	54.0692	6.47	62.21	73.79	-0.5694	D
SCZ	CSS0013719.1-SCZ	20.8872	6.3	69.7	74.42	-0.7873	S
SCZ	CSS0013971.1-SCZ	47.0833	8.4	58.78	60.76	-0.6991	A
SCZ	CSS0014012.1-SCZ	38.9037	5.55	42.93	57.85	-0.6876	G
SCZ	CSS0014466.1-SCZ	40.0951	8.2	47.18	57.45	-0.6904	G
SCZ	CSS0015012.1-SCZ	18.2894	5.44	51.94	64.4	-0.678	S
SCZ	CSS0015101.1-SCZ	16.0412	9	53.21	82.01	-0.6489	S
SCZ	CSS0015217.1-SCZ	56.4527	6.31	57.14	74.21	-0.5264	D
SCZ	CSS0015963.1-SCZ	22.5426	5.86	65.37	65.08	-0.961	S
SCZ	CSS0016927.1-SCZ	39.5803	9.34	46.97	67.59	-0.5699	A
SCZ	CSS0017558.1-SCZ	36.7309	7.88	60.68	82.23	-0.5543	D
SCZ	CSS0018311.2-SCZ	60.5361	6.79	58.1	59.82	-0.882	I
SCZ	CSS0018800.1-SCZ	41.2269	5.85	59.94	72.14	-0.6132	K
SCZ	CSS0019113.1-SCZ	30.3255	5.11	34.36	73.21	-0.6184	F
SCZ	CSS0019127.2-SCZ	35.0373	5.16	52.1	64.92	-0.6526	C
SCZ	CSS0019425.1-SCZ	39.1929	6.17	56	74.62	-0.5378	I
SCZ	CSS0019770.1-SCZ	15.8598	5.44	55.71	83.69	-0.5688	S
SCZ	CSS0020026.1-SCZ	27.9524	9.19	61.09	63.32	-0.6036	E
SCZ	CSS0021144.1-SCZ	40.0262	5.26	60.81	59.27	-0.8253	G
SCZ	CSS0022293.1-SCZ	21.0039	9.39	65.55	58.67	-0.7326	A
SCZ	CSS0025808.1-SCZ	15.901	9.6	54	66.93	-0.8803	S
SCZ	CSS0025819.1-SCZ	15.8598	5.44	55.71	83.69	-0.5688	S
SCZ	CSS0026039.1-SCZ	41.0913	7.71	52.85	78.98	-0.495	D
SCZ	CSS0026069.1-SCZ	48.9641	6.82	65.95	72.58	-0.8081	I
SCZ	CSS0026493.1-SCZ	22.2138	10.56	60.75	61.61	-0.9394	S
SCZ	CSS0027268.2-SCZ	51.4857	6.74	53.96	73.23	-0.5208	D
SCZ	CSS0027750.1-SCZ	15.6837	9.69	54.65	67.93	-0.8859	S
SCZ	CSS0027990.1-SCZ	54.6691	7.37	58.38	74.02	-0.6109	D
SCZ	CSS0028076.1-SCZ	33.8448	5.11	60.44	62.61	-0.7968	C
SCZ	CSS0028165.1-SCZ	17.9577	9.05	58.18	61.28	-0.9917	S
SCZ	CSS0029150.1-SCZ	19.9367	9.9	52.32	78.38	-0.4301	I
SCZ	CSS0031087.1-SCZ	57.8245	9.72	40.77	76.61	-0.4468	M
SCZ	CSS0031119.1-SCZ	16.3696	8.86	51.25	91.38	-0.4683	S
SCZ	CSS0031800.1-SCZ	18.4344	6.74	61.9	78.27	-0.7099	S
SCZ	CSS0031962.1-SCZ	30.2817	6.7	35.62	61.01	-0.6722	F
SCZ	CSS0032436.1-SCZ	33.9028	5.05	59.91	62.41	-0.7955	C
SCZ	CSS0033974.1-SCZ	16.4327	9.49	48.81	73.31	-0.8276	E
SCZ	CSS0034114.1-SCZ	22.7913	10.39	59.73	68.8	-0.767	S
SCZ	CSS0036486.1-SCZ	17.5563	5.77	48	66.08	-0.6411	S
SCZ	CSS0036560.1-SCZ	33.5635	8.54	65.24	71.5	-0.7787	A
SCZ	CSS0037286.1-SCZ	51.1529	5.96	46.4	77.32	-0.4745	D
SCZ	CSS0037690.1-SCZ	37.7364	7.16	43.18	58.92	-0.8015	I
SCZ	CSS0039675.1-SCZ	20.9641	5.74	74.3	74.04	-0.6962	S
SCZ	CSS0040235.1-SCZ	54.6028	5.97	42.46	81.36	-0.3649	D
SCZ	CSS0040681.1-SCZ	41.8787	6.77	66.17	45.57	-0.917	G
SCZ	CSS0041662.1-SCZ	57.4865	6.19	60.05	58.71	-0.8941	I
SCZ	CSS0041697.1-SCZ	42.8198	6.39	61.94	42.28	-0.9166	G
SCZ	CSS0041982.1-SCZ	23.5528	8.82	40.53	83.6	-0.554	E
SCZ	CSS0042690.1-SCZ	40.9822	7.16	56.63	83.01	-0.4475	D
SCZ	CSS0044232.1-SCZ	54.9111	6.06	42.02	80.65	-0.3889	D
SCZ	CSS0044644.1-SCZ	42.7256	9.49	62.33	49.67	-0.8227	G
SCZ	CSS0046013.1-SCZ	30.9743	5.76	59.3	65.26	-0.6683	A
SCZ	CSS0046047.1-SCZ	36.7309	7.88	60.68	82.23	-0.5543	D
SCZ	CSS0046145.1-SCZ	36.8053	9.19	59.86	71	-0.7142	A
SCZ	CSS0046846.1-SCZ	39.2632	6.43	53.73	62.74	-0.7553	G
SCZ	CSS0047133.3-SCZ	46.9635	6.17	63.14	58.5	-0.881	I
SCZ	CSS0048197.1-SCZ	38.0126	8.35	64.95	66.62	-0.6064	E
SCZ	CSS0048476.1-SCZ	17.6986	9.91	64.94	63.84	-1.0849	H
SCZ	CSS0049111.1-SCZ	48.6031	5.48	65.09	58.47	-0.8101	C
SCZ	CSS0049383.1-SCZ	37.8554	6.68	46.77	59.47	-0.7994	I
SCZ	CSS0050434.1-SCZ	16.1454	9	51.82	82.01	-0.6504	S
TGY	TGY002579-TGY	36.6531	5.42	57.9	66.13	-0.7682	I
TGY	TGY008238-TGY	17.6795	8.71	71.94	69.04	-0.4717	A
TGY	TGY008836-TGY	22.2138	10.56	60.75	61.29	-0.9394	S
TGY	TGY009387-TGY	38.5348	5.18	47.1	53.16	-0.7934	G
TGY	TGY009672-TGY	22.5426	5.86	65.37	64.74	-0.961	S
TGY	TGY012269-TGY	19.909	7.07	63.52	71.62	-0.9192	S
TGY	TGY012639-TGY	23.1367	10.11	58.99	68.87	-0.7429	S
TGY	TGY013066-TGY	39.0415	6.68	46.37	49.02	-0.9243	G
TGY	TGY013205-TGY	18.3034	5.44	49.78	64	-0.6774	S
TGY	TGY021279-TGY	62.0958	6.59	57.87	54.02	-0.941	I
TGY	TGY021351-TGY	18.3373	6.73	63.78	75.86	-0.7174	S
TGY	TGY021608-TGY	222.562	8.4	51.45	85.04	-0.3643	I
TGY	TGY021732-TGY	48.624	9.3	49.32	65.64	-0.6247	A
TGY	TGY022747-TGY	30.9583	5.76	60.42	65.03	-0.6798	A
TGY	TGY023910-TGY	16.1584	9	51.82	81.43	-0.6705	S
TGY	TGY026506-TGY	30.2213	5.11	33.22	72.63	-0.6375	F
TGY	TGY028971-TGY	36.6232	7.07	53.19	82.48	-0.5019	D
TGY	TGY030554-TGY	42.0281	8.91	53.02	62.55	-0.7926	G
TGY	TGY031139-TGY	34.608	5.41	70.21	93.36	-0.4399	K
TGY	TGY031390-TGY	21.9413	9.62	61.42	57.78	-0.7312	A
TGY	TGY031561-TGY	43.4876	6.34	53.51	74.74	-0.5937	I
TGY	TGY031642-TGY	17.9577	9.05	58.18	60.89	-0.9917	S
TGY	TGY031773-TGY	39.0812	5.41	58.16	59.67	-0.8395	G
TGY	TGY032011-TGY	47.3204	9.44	50.24	60.34	-0.7426	A
TGY	TGY032446-TGY	16.4587	9.33	61.93	84.96	-0.5593	S
TGY	TGY033299-TGY	98.4996	6.92	52.5	82.51	-0.4494	D
TGY	TGY033712-TGY	37.7364	7.16	43.18	58.75	-0.8015	I
TGY	TGY037754-TGY	41.2762	6.36	57.69	68.96	-0.7995	I
TGY	TGY037975-TGY	26.8816	7.72	45.32	76.47	-0.5842	E
TGY	TGY039308-TGY	53.4057	6.96	52.77	64.93	-0.5586	A
TGY	TGY041217-TGY	20.9641	5.74	74.3	73.64	-0.6962	S
TGY	TGY042937-TGY	38.0177	8.34	65.42	66.33	-0.6125	E
TGY	TGY049987-TGY	15.901	9.6	54	66.45	-0.8803	S
TGY	TGY051848-TGY	39.882	6.06	32.31	72.54	-0.4745	D
TGY	TGY053828-TGY	37.6373	8.83	41.65	80.18	-0.5608	G
TGY	TGY054176-TGY	48.8023	5.48	64.29	58.3	-0.8103	C
TGY	TGY054595-TGY	39.2632	6.43	53.73	62.57	-0.7553	G
TGY	TGY059044-TGY	60.5361	6.79	58.1	59.71	-0.882	I
TGY	TGY059351-TGY	29.3234	5.75	37.63	58.3	-0.723	F
TGY	TGY059779-TGY	24.786	5.52	52.82	90.04	-0.0335	C
TGY	TGY062753-TGY	34.3451	5.78	65.85	72.78	-0.7134	E
TGY	TGY068143-TGY	38.0387	5.8	50.83	67.86	-0.8241	I
TGY	TGY077379-TGY	15.9942	9.55	84.31	72.03	-0.665	S
TGY	TGY078837-TGY	56.7851	9	42.64	97.18	0.097	I
TGY	TGY080714-TGY	46.9635	6.17	63.14	58.36	-0.881	I
TGY	TGY082075-TGY	37.8554	6.68	46.77	59.3	-0.7994	I
TGY	TGY082127-TGY	33.5334	8.54	64.54	71.26	-0.7873	A
TGY	TGY082556-TGY	40.885	7.15	49.31	86.31	-0.4055	D
TGY	TGY085288-TGY	21.2255	9.48	61.77	60.42	-0.9723	A
TGY	TGY087053-TGY	51.0498	5.96	47.26	77.75	-0.4636	D
TGY	TGY088201-TGY	35.0473	5.16	52.47	64.72	-0.6551	C
TGY	TGY091994-TGY	76.4491	6.63	46.31	74.23	-0.4479	M
TGY	TGY092096-TGY	36.7773	9.19	59.86	70.21	-0.7215	A
TGY	TGY092183-TGY	76.6295	7.57	44.31	75.05	-0.4486	M
TGY	TGY092606-TGY	58.3907	5.09	57.94	68.51	-0.6321	D
TGY	TGY093306-TGY	57.2689	6.93	57.62	73.26	-0.5986	D
TGY	TGY093930-TGY	16.3696	8.86	51.25	90.75	-0.4683	S
TGY	TGY095138-TGY	55.3617	6.58	63.43	73.23	-0.5822	D
TGY	TGY095179-TGY	36.0176	5.37	40.68	63.85	-0.7315	A
TGY	TGY098862-TGY	34.6527	8.81	53.48	74.4	-0.6843	A
TGY	TGY101943-TGY	20.9873	6.44	71.49	74.15	-0.7846	S
TGY	TGY103655-TGY	17.6004	9.91	64.98	62.88	-1.0767	H
TGY	TGY105062-TGY	41.8967	6.77	67.01	45.45	-0.9149	G
TGY	TGY106086-TGY	35.1715	8.88	52.64	76.39	-0.5053	G
TGY	TGY108234-TGY	49.6056	6.37	58.05	76.27	-0.5538	D
TGY	TGY108320-TGY	78.0536	6.01	46.49	71.93	-0.4976	B
TGY	TGY108457-TGY	36.8851	9.13	53.05	70.69	-0.7751	A
TGY	TGY109887-TGY	36.4029	6.91	57.47	58.19	-0.8815	D
TGY	TGY111100-TGY	15.8598	5.44	55.71	83.1	-0.5688	S
TGY	TGY111644-TGY	36.7309	7.88	60.68	81.98	-0.5543	D
TGY	TGY111922-TGY	36.7008	7	61.65	83.74	-0.5668	D
TGY	TGY113974-TGY	39.2759	5.22	53.44	64.42	-0.6712	C
TGY	TGY114178-TGY	39.4621	5.22	54.48	64.24	-0.6718	C
TGY	TGY115648-TGY	42.937	6.23	61.71	42.18	-0.9186	G
TGY	TGY115684-TGY	42.8328	6.52	63.07	44.25	-0.8891	G
WNZ	F9000664-WNZ	49.9686	8.54	57.81	59.13	-0.6952	A
WNZ	F9003828-WNZ	22.8174	10.39	59.73	70.4	-0.7405	S
WNZ	F9004749-WNZ	36.7309	7.88	60.68	81.98	-0.5543	D
WNZ	F9005689-WNZ	36.1306	5.46	40.59	61.43	-0.7673	A
WNZ	F9006663-WNZ	57.2689	6.93	57.62	73.26	-0.5986	D
WNZ	F9010644-WNZ	26.8736	7.7	45.32	79.71	-0.5325	E
WNZ	F9011782-WNZ	34.3665	9.12	62.72	65.82	-0.7852	G
WNZ	F9012083-WNZ	22.4128	8.5	51.83	93.55	0.0472	C
WNZ	F9012432-WNZ	20.9032	6.3	69.7	73.46	-0.8017	S
WNZ	F9015443-WNZ	41.0913	7.71	52.85	78.76	-0.495	D
WNZ	F9016897-WNZ	18.4344	6.74	61.9	77.79	-0.7099	S
WNZ	F9017212-WNZ	41.9067	6.77	66.38	45.45	-0.917	G
WNZ	F9017851-WNZ	21.2255	9.48	61.77	60.42	-0.9723	A
WNZ	F9019393-WNZ	7.92075	8.31	83.19	63.09	-1.2388	S
WNZ	F9019639-WNZ	55.7381	6.07	40.41	82.53	-0.33	D
WNZ	F9024543-WNZ	46.9587	5.58	67.76	65.93	-0.6304	I
WNZ	F9026042-WNZ	55.3477	6.58	63.43	73.02	-0.5828	D
WNZ	F9037136-WNZ	45.7605	9.34	73.92	62.14	-1.0795	E
WNZ	F9037711-WNZ	35.9008	5.55	65.42	61.95	-0.75	E
WNZ	F9052186-WNZ	36.512	6.88	60.86	69.03	-0.6151	S
WNZ	F9054085-WNZ	46.9635	6.17	63.14	58.36	-0.881	I
WNZ	F9057075-WNZ	38.5348	5.18	47.1	53.16	-0.7934	G
WNZ	F9057715-WNZ	40.885	7.15	49.31	86.31	-0.4055	D
WNZ	F9057716-WNZ	31.4963	6.22	58.87	69.06	-0.6271	A
WNZ	F9059414-WNZ	76.6295	7.57	44.31	75.05	-0.4486	M
WNZ	F9063451-WNZ	18.2894	5.44	51.94	64	-0.678	S
WNZ	F9064792-WNZ	15.6045	6.41	66.62	73.86	-0.9069	S
WNZ	F9065156-WNZ	20.9641	5.74	74.3	73.64	-0.6962	S
WNZ	F9065767-WNZ	30.3255	5.11	34.36	72.95	-0.6184	F
WNZ	F9066855-WNZ	36.7008	7	61.65	83.74	-0.5668	D
WNZ	F9067080-WNZ	16.4387	9.38	68.53	87.02	-0.5536	S
WNZ	F9068056-WNZ	34.669	5.22	71.65	93.36	-0.4294	K
WNZ	F9068464-WNZ	19.909	7.07	63.52	71.62	-0.9192	S
WNZ	F9068528-WNZ	22.5426	5.86	65.37	64.74	-0.961	S
WNZ	F9068755-WNZ	47.5055	9.44	50.06	60.07	-0.7481	A
WNZ	F9070363-WNZ	42.0141	8.73	52.75	62.55	-0.7916	G
WNZ	F9071521-WNZ	16.3696	8.86	51.25	90.75	-0.4683	S
WNZ	F9072571-WNZ	37.7364	7.16	43.18	58.75	-0.8015	I
WNZ	F9074348-WNZ	39.2932	6.43	53.5	62.3	-0.7621	G
WNZ	F9074566-WNZ	23.341	9.15	48.65	71.85	-0.7986	I
WNZ	F9078326-WNZ	14.1612	9.03	79.04	77.27	-0.6325	S
WNZ	F9079510-WNZ	45.924	8.63	57.62	80.62	-0.4567	D
WNZ	F9080702-WNZ	17.6726	9.91	64.21	64.06	-1.0635	H
WNZ	F9081242-WNZ	48.6031	5.48	65.09	58.34	-0.8101	C
WNZ	F9085329-WNZ	56.05	9.73	57.58	70.87	-0.7385	A
WNZ	F9085418-WNZ	20.6837	9.59	64.86	68.4	-0.7522	A
WNZ	F9087293-WNZ	17.9577	9.05	58.18	60.89	-0.9917	S
WNZ	F9087390-WNZ	43.5056	6.34	51.97	73.75	-0.6003	I
WNZ	F9088077-WNZ	35.0373	5.16	52.1	64.72	-0.6526	C
WNZ	F9089062-WNZ	42.8328	6.52	63.07	44.25	-0.8891	G
WNZ	F9094259-WNZ	33.8455	7.78	57.66	73.1	-0.7301	A
WNZ	F9094783-WNZ	18.2894	5.44	51.94	64	-0.678	S
WNZ	F9095943-WNZ	56.3266	6.31	57.23	73.82	-0.5249	D
WNZ	F9100095-WNZ	22.2138	10.56	60.75	61.29	-0.9394	S
WNZ	F9102126-WNZ	20.0069	9.29	66.38	68.89	-0.7709	A
WNZ	F9102884-WNZ	72.2756	5.46	52.26	76.96	-0.4791	J
WNZ	F9104931-WNZ	52.0192	7.64	43.74	85.6	-0.1925	C
WNZ	F9108389-WNZ	33.5334	8.54	64.54	71.26	-0.7873	A
WNZ	F9109035-WNZ	42.4455	6.39	61.39	42.71	-0.9211	G
WNZ	F9109293-WNZ	51.1028	5.97	48.35	78.21	-0.4669	D
WNZ	F9111705-WNZ	17.6876	5.77	47.58	65.25	-0.6252	S
WNZ	F9111738-WNZ	39.0812	5.41	58.16	59.67	-0.8395	G
WNZ	F9112875-WNZ	15.6837	9.69	54.65	67.43	-0.8859	S
WNZ	F9113294-WNZ	15.8598	5.44	55.71	83.1	-0.5688	S
WNZ	F9114196-WNZ	36.2581	8.83	35.41	70.12	-0.5586	F
WNZ	F9115070-WNZ	54.3075	9.6	63.92	80.47	-0.4068	D
WNZ	F9115621-WNZ	33.8325	5.78	66.33	73.23	-0.7358	E
WNZ	F9120635-WNZ	39.1918	5.22	52.53	64.6	-0.6644	C
WNZ	F9121978-WNZ	39.0415	6.68	46.37	49.02	-0.9243	G
WNZ	F9122479-WNZ	78.0275	6.01	47.45	71.39	-0.504	B
WNZ	F9123877-WNZ	48.7241	9.41	48.77	66.29	-0.6301	A
WNZ	F9133381-WNZ	29.3514	5.75	37.95	59	-0.7141	F
WNZ	F9133385-WNZ	26.7318	6.18	35.32	58.36	-0.6794	F
WNZ	F9133387-WNZ	26.7058	6.17	36.7	61.97	-0.586	F
WNZ	F9133814-WNZ	36.8851	9.13	53.05	70.69	-0.7751	A
WNZ	F9136728-WNZ	30.9884	5.77	59.97	65.03	-0.6683	A
WNZ	F9139473-WNZ	60.9055	6.55	55.53	54.71	-0.8995	I
WNZ	F9139749-WNZ	37.9876	7.68	66.69	66.33	-0.6139	E
WNZ	F9140180-WNZ	21.4438	9.62	62.72	59.24	-0.7228	A
WNZ	F9141092-WNZ	37.7133	6.5	48.29	59.3	-0.7693	I
WNZ	F9141847-WNZ	83.0611	5.4	45.29	79.51	-0.3887	D
WYSX	F5000026-WYSX	40.8709	7.15	50.83	86.31	-0.4058	D
WYSX	F5000028-WYSX	35.9984	6.68	56.67	70.88	-0.5972	A
WYSX	F5001245-WYSX	48.6031	5.48	65.09	58.34	-0.8101	C
WYSX	F5003049-WYSX	46.9427	5.58	68.4	65.03	-0.6429	I
WYSX	F5003537-WYSX	51.4857	6.74	53.96	73.07	-0.5208	D
WYSX	F5003898-WYSX	36.7773	9.19	59.86	70.21	-0.7215	A
WYSX	F5004834-WYSX	17.9577	9.05	58.18	60.89	-0.9917	S
WYSX	F5008372-WYSX	47.3204	9.44	50.24	60.34	-0.7426	A
WYSX	F5008948-WYSX	53.3702	6.04	42.94	79.23	-0.4506	D
WYSX	F5009169-WYSX	30.9884	5.77	59.97	65.03	-0.6683	A
WYSX	F5009327-WYSX	27.5024	8.38	44.92	81.37	-0.5243	E
WYSX	F5012444-WYSX	42.4455	6.39	61.39	42.71	-0.9211	G
WYSX	F5017438-WYSX	43.1804	7.82	62.58	43.65	-0.9089	G
WYSX	F5017801-WYSX	27.2945	6.17	36.65	73.55	-0.6672	F
WYSX	F5022754-WYSX	48.5939	9.3	49.13	65.64	-0.6305	A
WYSX	F5027575-WYSX	55.2968	6.56	39.87	89.05	-0.0308	C
WYSX	F5029044-WYSX	21.2255	9.48	61.77	60.42	-0.9723	A
WYSX	F5031252-WYSX	38.279	5.8	51.16	68.02	-0.8187	I
WYSX	F5031286-WYSX	7.92075	8.31	83.19	63.09	-1.2388	S
WYSX	F5032773-WYSX	60.5361	6.79	58.1	59.71	-0.882	I
WYSX	F5033063-WYSX	22.5426	5.86	65.37	64.74	-0.961	S
WYSX	F5034296-WYSX	41.0913	7.71	52.85	78.76	-0.495	D
WYSX	F5037168-WYSX	55.3807	6.47	63.47	72.44	-0.5861	D
WYSX	F5041647-WYSX	38.5348	5.18	46.56	53.16	-0.7934	G
WYSX	F5041945-WYSX	57.285	6.93	57.68	74.02	-0.5881	D
WYSX	F5042366-WYSX	56.2985	6.31	57.23	73.44	-0.5296	D
WYSX	F5043796-WYSX	26.7318	6.18	35.32	58.36	-0.6794	F
WYSX	F5044331-WYSX	43.5176	6.34	53.29	74.48	-0.6	I
WYSX	F5048389-WYSX	36.7008	7	61.65	83.74	-0.5668	D
WYSX	F5048747-WYSX	29.2284	8.96	56.36	70.58	-0.8475	A
WYSX	F5048748-WYSX	29.2304	8.96	55.61	72.08	-0.827	A
WYSX	F5051791-WYSX	20.7367	9.59	63.39	67.86	-0.7849	A
WYSX	F5052640-WYSX	39.4004	6.64	54.2	63.35	-0.7604	G
WYSX	F5053333-WYSX	37.8805	7.88	63.57	68.88	-0.6221	S
WYSX	F5053829-WYSX	35.7166	5.55	64.56	62.34	-0.7472	E
WYSX	F5055561-WYSX	37.7364	7.16	43.18	58.75	-0.8015	I
WYSX	F5055679-WYSX	96.327	6.81	51.56	82.98	-0.4555	D
WYSX	F5056578-WYSX	62.4144	5.75	58.66	70.71	-0.622	C
WYSX	F5057412-WYSX	22.1978	10.56	60.75	61.8	-0.9259	S
WYSX	F5059869-WYSX	15.6325	6.41	66.12	75.3	-0.8885	S
WYSX	F5061198-WYSX	17.6876	5.77	47.58	65.25	-0.6252	S
WYSX	F5062874-WYSX	33.5334	8.54	64.54	71.26	-0.7873	A
WYSX	F5062922-WYSX	15.133	5.74	69.82	77.05	-0.7727	S
WYSX	F5062926-WYSX	37.7574	6.5	46.11	59.77	-0.7818	I
WYSX	F5063335-WYSX	15.9942	9.55	84.31	72.03	-0.6599	S
WYSX	F5066469-WYSX	46.4007	8.96	53.15	78.38	-0.3792	G
WYSX	F5066490-WYSX	78.9583	9.26	59.32	74.17	-0.5328	G
WYSX	F5068744-WYSX	35.0284	5.4	67.3	95.29	-0.4254	K
WYSX	F5071606-WYSX	19.909	7.07	63.52	71.62	-0.9192	S
WYSX	F5072957-WYSX	36.495	5.32	44.01	60.98	-0.8031	A
WYSX	F5073187-WYSX	53.5034	6.12	41.81	78.06	-0.4302	D
WYSX	F5073384-WYSX	29.3234	5.75	37.63	58.3	-0.723	F
WYSX	F5080649-WYSX	51.0358	5.96	46.76	77.53	-0.4683	D
WYSX	F5081224-WYSX	37.1426	5.37	53.49	66.29	-0.6546	C
WYSX	F5081442-WYSX	41.8627	6.77	66.17	45.71	-0.9106	G
WYSX	F5081772-WYSX	46.9635	6.17	63.14	58.36	-0.881	I
WYSX	F5082466-WYSX	39.0542	5.41	58.69	59.67	-0.832	G
WYSX	F5082998-WYSX	16.1553	9.16	55.14	81.43	-0.6734	S
WYSX	F5083000-WYSX	16.0712	9	54.59	81.43	-0.6518	S
WYSX	F5085127-WYSX	26.8816	7.72	45.32	76.47	-0.5842	E
WYSX	F5086670-WYSX	28.1269	5.11	48.66	93.58	-0.0569	C
WYSX	F5086789-WYSX	39.0415	6.68	46.37	49.02	-0.9243	G
WYSX	F5087552-WYSX	16.4848	9.33	60.56	87.73	-0.5264	S
WYSX	F5089700-WYSX	18.2894	5.44	51.94	64	-0.678	S
WYSX	F5090404-WYSX	38.0177	8.34	65.42	66.33	-0.6125	E
WYSX	F5094324-WYSX	20.937	5.74	73.01	73.64	-0.6814	S
WYSX	F5094667-WYSX	18.4344	6.74	61.9	77.79	-0.7099	S
WYSX	F5095769-WYSX	48.2744	8.1	59.21	58.62	-0.6663	A
WYSX	F5099004-WYSX	18.2894	5.44	51.94	64	-0.678	S
WYSX	F5101813-WYSX	49.5185	6.37	58.16	76.44	-0.5532	D
WYSX	F5102977-WYSX	15.8729	7.77	53.19	83.1	-0.5794	S
WYSX	F5103949-WYSX	72.3066	5.41	52.6	76.96	-0.4797	J
WYSX	F5105257-WYSX	60.9055	6.55	55.53	54.71	-0.8995	I
WYSX	F5107222-WYSX	78.0727	6.04	47.12	71.93	-0.4994	B
WYSX	F5111444-WYSX	17.6726	9.91	64.21	64.06	-1.0635	H
WYSX	F5111904-WYSX	15.6837	9.69	54.65	67.43	-0.8859	S
WYSX	F5112337-WYSX	36.9001	9.26	53.3	69.52	-0.8003	A
WYSX	F5114486-WYSX	36.7309	7.88	60.68	81.98	-0.5543	D
WYSX	F5114787-WYSX	51.9911	7.64	43.74	85.19	-0.1976	C
WYSX	F5116155-WYSX	24.752	5.52	51.96	91.78	-0.029	C
WYSX	F5117345-WYSX	21.4027	9.62	62.99	58.53	-0.7485	A
WYSX	F5118698-WYSX	35.0373	5.16	52.1	64.72	-0.6526	C
WYSX	F5119409-WYSX	76.9066	6.23	47.8	75.01	-0.4606	M
WYSX	F5122109-WYSX	42.0121	8.99	52.39	62.55	-0.801	G
WYSX	F5126967-WYSX	20.8962	6.35	67.69	74.01	-0.7856	S
WYSX	F5130086-WYSX	41.2492	6.42	59.7	70.27	-0.7826	I
WYSX	F5131212-WYSX	23.1367	10.11	58.99	68.87	-0.7429	S
WYSX	F5133540-WYSX	33.0335	9.23	35.05	72.44	-0.5866	F
YH9H	YH9H003416-YH9H	56.2805	6.31	58.1	74.21	-0.5245	D
YH9H	YH9H005177-YH9H	48.2133	9.62	53.09	59.39	-0.784	A
YH9H	YH9H005735-YH9H	17.8088	5.78	43.36	68.74	-0.6006	S
YH9H	YH9H010561-YH9H	60.5541	6.79	58.02	60.23	-0.8723	I
YH9H	YH9H011185-YH9H	29.3094	5.75	37.48	59.74	-0.7015	F
YH9H	YH9H011187-YH9H	26.7088	5.99	37.73	64.34	-0.6008	F
YH9H	YH9H012691-YH9H	34.7309	8.44	52.24	92.48	0.0094	C
YH9H	YH9H019545-YH9H	51.0596	5.62	54.4	66.6	-0.6672	J
YH9H	YH9H020390-YH9H	17.326	9.05	57.39	60.33	-1.0278	S
YH9H	YH9H021387-YH9H	39.0391	5.41	56.18	58.6	-0.8528	G
YH9H	YH9H021948-YH9H	41.9067	6.77	66.38	45.45	-0.917	G
YH9H	YH9H024240-YH9H	22.2138	10.56	60.75	61.29	-0.9394	S
YH9H	YH9H026113-YH9H	18.2894	5.44	51.94	64	-0.678	S
YH9H	YH9H026321-YH9H	33.5063	8.54	65.47	71.26	-0.7783	A
YH9H	YH9H027168-YH9H	46.9567	5.58	68.85	65.26	-0.6378	I
YH9H	YH9H027299-YH9H	21.2155	9.48	61.77	60.42	-0.9681	A
YH9H	YH9H027854-YH9H	15.9072	9.27	82.51	74.86	-0.5964	S
YH9H	YH9H029979-YH9H	35.7139	5.38	68.46	90.41	-0.5386	K
YH9H	YH9H033613-YH9H	48.5799	9.3	50.16	65.64	-0.6307	A
YH9H	YH9H035554-YH9H	16.3696	8.86	51.25	90.75	-0.4683	S
YH9H	YH9H035611-YH9H	87.4432	5.49	48.14	80.34	-0.3981	D
YH9H	YH9H039276-YH9H	39.2739	5.22	54.45	64.6	-0.6692	C
YH9H	YH9H039770-YH9H	39.3002	7.05	54.56	62.57	-0.7645	G
YH9H	YH9H040621-YH9H	39.2549	9.06	37.44	77.3	-0.4	I
YH9H	YH9H041978-YH9H	15.6325	6.41	66.12	75.3	-0.8885	S
YH9H	YH9H042421-YH9H	22.8194	10.66	61.63	68.46	-0.772	S
YH9H	YH9H043979-YH9H	30.3986	5.19	33.24	73.31	-0.6278	F
YH9H	YH9H044714-YH9H	33.9747	5.78	65.31	73.41	-0.7189	E
YH9H	YH9H045195-YH9H	38.5008	5.18	47.28	54.23	-0.7906	G
YH9H	YH9H046180-YH9H	37.8304	6.5	46.57	59.3	-0.7807	I
YH9H	YH9H047081-YH9H	38.0457	7.64	65.36	67.17	-0.6052	E
YH9H	YH9H047226-YH9H	15.8598	5.44	55.71	83.1	-0.5738	S
YH9H	YH9H047614-YH9H	33.0925	9.23	33.32	71.47	-0.6034	F
YH9H	YH9H054644-YH9H	66.6299	6	50.59	76.59	-0.3406	I
YH9H	YH9H058782-YH9H	16.1313	9	51.21	80.71	-0.6525	S
YH9H	YH9H059384-YH9H	37.7765	7.19	41.96	58.75	-0.8061	I
YH9H	YH9H060005-YH9H	55.2796	6.49	63.15	72.38	-0.5866	D
YH9H	YH9H062230-YH9H	46.3009	7.27	59.15	76.8	-0.6111	D
YH9H	YH9H063535-YH9H	48.4039	5.48	65.33	58.37	-0.81	C
YH9H	YH9H063916-YH9H	16.5179	9.09	66.68	86.31	-0.5236	S
YH9H	YH9H064548-YH9H	42.4074	6.81	62.73	42.71	-0.9304	G
YH9H	YH9H073955-YH9H	16.4587	9.33	61.93	84.96	-0.5593	S
YH9H	YH9H077733-YH9H	19.909	7.07	63.52	71.62	-0.9192	S
YH9H	YH9H077808-YH9H	18.3333	6.74	61.75	77.65	-0.7068	S
YH9H	YH9H080443-YH9H	20.9911	5.74	73.37	73.64	-0.7109	S
YH9H	YH9H081524-YH9H	20.9062	6.44	71.83	74.01	-0.7945	S
YH9H	YH9H083548-YH9H	15.6837	9.69	54.65	67.43	-0.8859	S
YH9H	YH9H086560-YH9H	62.0727	6.55	57.87	54.02	-0.9415	I
YH9H	YH9H089220-YH9H	47.1066	6.17	63.6	57.31	-0.9042	I
YH9H	YH9H091109-YH9H	51.1229	5.97	47.28	77.58	-0.4565	D
YH9H	YH9H095849-YH9H	43.1804	7.82	62.58	43.65	-0.9089	G
YH9H	YH9H096106-YH9H	16.1313	9	51.21	80.71	-0.6525	S
YH9H	YH9H097175-YH9H	39.2352	5.81	42.63	59.94	-0.8496	A
YH9H	YH9H097632-YH9H	36.7008	7	61.65	83.74	-0.5668	D
YH9H	YH9H097893-YH9H	75.6193	6.63	45.69	74.63	-0.4338	M
YH9H	YH9H099320-YH9H	40.9822	7.16	56.63	82.78	-0.4475	D
YH9H	YH9H099498-YH9H	21.2155	9.48	61.77	60.42	-0.9681	A
YH9H	YH9H100477-YH9H	36.801	9.11	52.15	69.52	-0.788	A
YH9H	YH9H102042-YH9H	29.745	8.96	55.89	70.72	-0.825	A
YH9H	YH9H102108-YH9H	22.5426	5.86	65.37	64.74	-0.961	S
YH9H	YH9H105980-YH9H	41.437	5.55	55.91	67.55	-0.6278	B
YH9H	YH9H106068-YH9H	57.299	6.93	56.99	73.26	-0.5922	D
YH9H	YH9H108575-YH9H	35.0243	5.08	52.47	64.72	-0.656	C
YH9H	YH9H109323-YH9H	36.8353	9.19	59.48	70.78	-0.7154	A
YH9H	YH9H110054-YH9H	36.6232	7.07	53.71	82.79	-0.4953	D
YH9H	YH9H110199-YH9H	24.3569	10.02	60.78	56.46	-0.8176	A
YH9H	YH9H110948-YH9H	35.8277	5.55	65.89	60.62	-0.7745	E
YH9H	YH9H111685-YH9H	42.0281	8.91	53.02	62.55	-0.7926	G
YH9H	YH9H112987-YH9H	36.7309	7.88	60.68	81.98	-0.5543	D
YH9H	YH9H120332-YH9H	43.817	7.13	61.99	44.09	-0.9104	G
YH9H	YH9H124377-YH9H	39.0195	6.68	47.54	50.08	-0.9197	G
YH9H	YH9H128440-YH9H	43.5086	6.34	51	73.25	-0.6003	I
YH9H	YH9H129165-YH9H	45.5393	7.6	57.41	64.98	-0.6275	A
YH9H	YH9H129389-YH9H	31.0314	5.76	58.18	64.69	-0.6864	A
ZJ	F8000749-ZJ	17.6004	9.91	64.98	62.88	-1.0767	H
ZJ	F8005828-ZJ	36.7699	9.11	52.06	69.52	-0.7823	A
ZJ	F8006192-ZJ	31.9061	5.82	55.38	88.76	-0.174	C
ZJ	F8010138-ZJ	42.0121	8.99	52.39	62.55	-0.801	G
ZJ	F8011351-ZJ	51.1229	5.97	47.28	77.58	-0.4565	D
ZJ	F8015503-ZJ	88.7584	5.26	48.12	79.2	-0.3869	D
ZJ	F8015979-ZJ	72.7833	4.85	63.42	48.93	-1.1652	I
ZJ	F8016725-ZJ	21.2255	9.48	61.77	60.42	-0.9723	A
ZJ	F8019234-ZJ	30.3255	5.11	34.36	72.95	-0.6184	F
ZJ	F8021820-ZJ	35.7606	5.55	65.46	60.5	-0.7797	E
ZJ	F8022581-ZJ	37.8554	6.68	46.77	59.3	-0.7994	I
ZJ	F8024012-ZJ	15.9081	8.84	80.13	74.86	-0.5934	S
ZJ	F8026579-ZJ	60.5361	6.79	58.1	59.71	-0.882	I
ZJ	F8027883-ZJ	26.8816	7.72	45.32	76.47	-0.5842	E
ZJ	F8029723-ZJ	63.6134	9.42	61.19	70.71	-0.7509	A
ZJ	F8036934-ZJ	31.6554	6.16	59.9	68.93	-0.6229	A
ZJ	F8037402-ZJ	22.5386	5.86	66.71	64.74	-0.9656	S
ZJ	F8038530-ZJ	40.885	7.15	49.31	86.31	-0.4055	D
ZJ	F8039124-ZJ	47.5055	9.44	50.06	60.07	-0.7481	A
ZJ	F8040863-ZJ	22.2138	10.56	60.75	61.29	-0.9394	S
ZJ	F8042703-ZJ	56.2935	6.34	56.59	73.25	-0.5282	D
ZJ	F8059683-ZJ	57.2689	6.93	57.62	73.26	-0.5986	D
ZJ	F8060167-ZJ	18.4344	6.74	61.9	77.79	-0.7099	S
ZJ	F8060353-ZJ	33.0605	9.23	33.57	72.44	-0.5956	F
ZJ	F8061254-ZJ	30.9884	5.77	59.97	65.03	-0.6683	A
ZJ	F8061907-ZJ	41.8627	6.77	66.17	45.71	-0.9106	G
ZJ	F8062195-ZJ	33.5334	8.54	64.54	71.26	-0.7873	A
ZJ	F8062332-ZJ	46.9784	6.17	63.27	57.45	-0.8981	I
ZJ	F8066569-ZJ	48.1793	7.56	57.66	59.08	-0.6504	A
ZJ	F8066607-ZJ	59.7682	6.17	51.97	80.22	-0.436	J
ZJ	F8066645-ZJ	49.5185	6.37	58.16	76.44	-0.5532	D
ZJ	F8067450-ZJ	48.8283	5.48	65.7	58.08	-0.8179	C
ZJ	F8068267-ZJ	35.0333	5.16	53.06	64.72	-0.6554	C
ZJ	F8075620-ZJ	38.2689	5.8	50.59	68.02	-0.8164	I
ZJ	F8076095-ZJ	39.475	5.14	52.66	63.79	-0.6705	C
ZJ	F8078005-ZJ	43.5356	6.34	52.18	73.5	-0.6066	I
ZJ	F8078569-ZJ	36.7309	7.88	60.68	81.98	-0.5543	D
ZJ	F8078579-ZJ	15.2021	6.05	67.73	77.05	-0.8016	S
ZJ	F8079233-ZJ	15.6325	6.41	66.12	75.3	-0.8885	S
ZJ	F8079354-ZJ	36.8053	9.19	59.86	70.78	-0.7142	A
ZJ	F8079515-ZJ	40.9632	6.84	56.84	82.78	-0.4439	D
ZJ	F8081504-ZJ	20.7237	9.59	64.86	67.86	-0.7699	A
ZJ	F8085743-ZJ	55.3807	6.47	63.47	72.44	-0.5861	D
ZJ	F8086223-ZJ	31.8375	9.63	45.1	67.64	-0.7039	E
ZJ	F8087879-ZJ	39.3112	6.43	53.73	61.78	-0.7591	G
ZJ	F8089800-ZJ	20.9821	5.74	74.3	71.52	-0.7104	S
ZJ	F8089874-ZJ	36.7309	7.88	60.68	81.98	-0.5543	D
ZJ	F8089919-ZJ	37.2918	6.35	49.85	84.48	-0.4488	D
ZJ	F8090758-ZJ	36.5912	5.37	53.2	60.53	-0.6381	G
ZJ	F8096862-ZJ	17.9577	9.05	58.18	60.89	-0.9917	S
ZJ	F8099134-ZJ	35.0635	5.41	69.44	93.41	-0.4535	K
ZJ	F8099259-ZJ	36.2498	5.37	40.73	64.55	-0.7295	A
ZJ	F8099680-ZJ	34.0047	5.78	65.95	73.08	-0.7272	E
ZJ	F8101176-ZJ	16.3696	8.86	51.25	90.75	-0.4683	S
ZJ	F8101993-ZJ	17.7677	5.52	44.18	68.54	-0.593	S
ZJ	F8103046-ZJ	37.7364	7.16	43.18	58.75	-0.8015	I
ZJ	F8105784-ZJ	41.0772	7.71	53.32	78.76	-0.4953	D
ZJ	F8106057-ZJ	16.4427	9.1	65.29	87.73	-0.515	S
ZJ	F8107961-ZJ	39.0245	6.68	47.46	49.02	-0.9191	G
ZJ	F8108508-ZJ	16.1313	9	51.21	80.71	-0.6525	S
ZJ	F8109192-ZJ	20.8872	6.3	69.7	74.01	-0.7873	S
ZJ	F8109365-ZJ	15.8598	5.44	55.71	83.1	-0.5738	S
ZJ	F8111779-ZJ	15.9081	8.84	80.13	74.86	-0.5934	S
ZJ	F8115443-ZJ	36.7008	7	61.65	83.74	-0.5668	D
ZJ	F8116634-ZJ	46.9587	5.58	67.76	65.93	-0.6304	I
ZJ	F8117001-ZJ	48.5799	9.3	50.16	65.64	-0.6307	A
ZJ	F8117357-ZJ	41.2912	6.63	57.46	69.49	-0.8	I
ZJ	F8118525-ZJ	34.5771	9.19	56.53	85.08	-0.2617	C
ZJ	F8118835-ZJ	21.3687	9.62	64.96	59.04	-0.7403	A
ZJ	F8119088-ZJ	34.6367	8.81	54.74	73.13	-0.702	A
ZJ	F8120387-ZJ	38.0086	7.68	63.71	68.67	-0.5922	E
ZJ	F8121909-ZJ	26.7318	6.18	35.32	58.36	-0.6794	F
ZJ	F8121913-ZJ	29.3234	5.75	37.63	58.3	-0.723	F
ZJ	F8122935-ZJ	78.0586	6.04	46.4	71.93	-0.4994	B
ZJ	F8123247-ZJ	18.3034	5.44	49.78	64	-0.6774	S
ZJ	F8123367-ZJ	76.4631	6.63	46.48	74.37	-0.4475	M
ZJ	F8129417-ZJ	39.0542	5.41	58.69	59.67	-0.832	G
ZJ	F8131379-ZJ	15.916	9.37	55.41	66.45	-0.8774	S
ZJ	F8131607-ZJ	19.909	7.07	63.52	71.62	-0.9192	S
ZJ	F8133503-ZJ	42.4455	6.39	61.39	42.71	-0.9211	G
ZJ	F8133595-ZJ	59.6404	5.06	49.38	74.98	-0.4962	D
ZYQ	ZYQ002044-ZYQ	21.2155	9.48	61.77	60.42	-0.9681	A
ZYQ	ZYQ002146-ZYQ	42.4765	6.39	61.27	42.71	-0.9259	G
ZYQ	ZYQ005631-ZYQ	34.9533	8.78	45.6	97.72	0.0781	C
ZYQ	ZYQ009117-ZYQ	34.0037	5.94	65.71	73.08	-0.7272	E
ZYQ	ZYQ009410-ZYQ	48.3778	5.48	64.46	58.6	-0.8023	C
ZYQ	ZYQ014641-ZYQ	47.5145	9.44	49.18	60.07	-0.7474	A
ZYQ	ZYQ014965-ZYQ	15.6325	6.41	66.12	75.3	-0.8885	S
ZYQ	ZYQ015158-ZYQ	21.4298	9.62	61.36	58.74	-0.7208	A
ZYQ	ZYQ015238-ZYQ	16.4587	9.33	61.93	84.96	-0.5593	S
ZYQ	ZYQ016212-ZYQ	40.9822	7.16	56.63	82.78	-0.4475	D
ZYQ	ZYQ021000-ZYQ	37.7364	7.16	43.18	58.75	-0.8015	I
ZYQ	ZYQ025590-ZYQ	36.0335	6.68	56.3	70.88	-0.5903	A
ZYQ	ZYQ025592-ZYQ	40.8569	7.15	50.85	86.03	-0.4066	D
ZYQ	ZYQ027740-ZYQ	33.7115	9.26	65.34	65.42	-0.855	A
ZYQ	ZYQ027806-ZYQ	37.8554	6.68	46.77	59.3	-0.7994	I
ZYQ	ZYQ029871-ZYQ	39.6455	8.49	68.14	47.47	-0.8805	G
ZYQ	ZYQ034338-ZYQ	60.5261	6.79	57.89	59.71	-0.8805	I
ZYQ	ZYQ035659-ZYQ	22.2138	10.56	60.75	61.29	-0.9394	S
ZYQ	ZYQ038187-ZYQ	29.7501	8.5	55.66	73.28	-0.7606	A
ZYQ	ZYQ041299-ZYQ	56.4527	6.31	57.14	74.07	-0.5264	D
ZYQ	ZYQ043123-ZYQ	18.2894	5.44	51.94	64	-0.678	S
ZYQ	ZYQ047548-ZYQ	78.0346	6.04	46.25	71.67	-0.5015	B
ZYQ	ZYQ049231-ZYQ	30.7162	9.42	67.28	79.31	-0.6361	D
ZYQ	ZYQ049233-ZYQ	34.6627	9.07	57.76	83.58	-0.532	D
ZYQ	ZYQ059468-ZYQ	22.5426	5.86	65.37	64.74	-0.961	S
ZYQ	ZYQ062930-ZYQ	36.7309	7.88	60.68	81.98	-0.5543	D
ZYQ	ZYQ063621-ZYQ	14.9657	5.39	38.79	71.67	-0.6191	S
ZYQ	ZYQ067018-ZYQ	41.2742	6.36	57.69	70	-0.7855	I
ZYQ	ZYQ067319-ZYQ	22.7934	10.16	59.34	90.97	-0.4338	A
ZYQ	ZYQ067340-ZYQ	46.8403	6.17	62.49	57.58	-0.8901	I
ZYQ	ZYQ069485-ZYQ	75.9766	6.76	47.85	74.61	-0.4401	D
ZYQ	ZYQ073583-ZYQ	61.9446	6.55	57.62	54.12	-0.937	I
ZYQ	ZYQ073692-ZYQ	51.0358	5.96	46.76	77.53	-0.4683	D
ZYQ	ZYQ075935-ZYQ	16.1193	9	50.58	78.64	-0.6835	S
ZYQ	ZYQ077231-ZYQ	38.279	5.8	51.16	68.02	-0.8187	I
ZYQ	ZYQ079018-ZYQ	18.2894	5.44	51.94	64	-0.678	S
ZYQ	ZYQ085925-ZYQ	52.6095	6.07	42.39	78.45	-0.4075	D
ZYQ	ZYQ093518-ZYQ	17.6726	9.91	64.21	64.06	-1.0635	H
ZYQ	ZYQ093801-ZYQ	39.2632	6.43	53.73	62.57	-0.7553	G
ZYQ	ZYQ095518-ZYQ	30.9743	5.76	59.3	65.03	-0.6683	A
ZYQ	ZYQ095722-ZYQ	38.7945	9.03	55.53	60.81	-0.837	G
ZYQ	ZYQ102174-ZYQ	14.1612	9.06	77.43	80.5	-0.6042	S
ZYQ	ZYQ104550-ZYQ	36.865	8.92	52.52	68.35	-0.7802	A
ZYQ	ZYQ104645-ZYQ	38.5348	5.18	46.56	53.16	-0.7934	G
ZYQ	ZYQ105088-ZYQ	41.0772	7.71	53.32	78.76	-0.4953	D
ZYQ	ZYQ106881-ZYQ	15.8598	5.44	55.71	83.1	-0.5688	S
ZYQ	ZYQ107549-ZYQ	20.9821	5.74	74.3	71.52	-0.7104	S
ZYQ	ZYQ110761-ZYQ	63.5553	9.42	61.4	70.38	-0.7544	A
ZYQ	ZYQ110846-ZYQ	76.5343	6.45	46.13	74.64	-0.4458	M
ZYQ	ZYQ111367-ZYQ	42.8428	6.57	62.97	42.67	-0.9253	G
ZYQ	ZYQ111424-ZYQ	41.8178	7.16	68.87	41.92	-0.9036	G
ZYQ	ZYQ115298-ZYQ	37.6551	8.35	62.75	68.43	-0.5857	E
ZYQ	ZYQ119974-ZYQ	18.4344	6.74	61.9	77.79	-0.7099	S
ZYQ	ZYQ122279-ZYQ	43.5056	6.34	51.97	73.75	-0.6003	I
ZYQ	ZYQ122401-ZYQ	17.9577	9.05	58.18	60.89	-0.9917	S
ZYQ	ZYQ122678-ZYQ	31.0759	9.53	61.23	67.99	-0.844	G
ZYQ	ZYQ123469-ZYQ	20.8872	6.3	69.7	74.01	-0.7873	S
ZYQ	ZYQ127720-ZYQ	26.7218	6.39	36.25	60.37	-0.6115	F
ZYQ	ZYQ127724-ZYQ	26.7318	6.18	35.32	58.36	-0.6794	F
ZYQ	ZYQ127730-ZYQ	29.3234	5.75	37.63	58.3	-0.723	F
ZYQ	ZYQ128770-ZYQ	55.3947	6.47	62.75	72.24	-0.5947	D
ZYQ	ZYQ128822-ZYQ	39.2001	5.87	44.14	59.4	-0.8608	A
ZYQ	ZYQ130728-ZYQ	35.7905	5.32	56.43	66.44	-0.6787	I
ZYQ	ZYQ135576-ZYQ	39.0415	6.68	46.37	49.02	-0.9243	G
ZYQ	ZYQ135928-ZYQ	57.4611	6.95	56.84	72.41	-0.6146	D
ZYQ	ZYQ142679-ZYQ	15.6944	9.78	80.67	62.52	-1.2623	H
ZYQ	ZYQ147307-ZYQ	16.3696	8.86	51.25	90.75	-0.4683	S
ZYQ	ZYQ150288-ZYQ	35.7166	5.55	64.56	62.34	-0.7472	E
ZYQ	ZYQ154371-ZYQ	35.0473	5.16	52.47	64.72	-0.6551	C
ZYQ	ZYQ161547-ZYQ	48.5639	9.3	49.32	65.87	-0.6249	A
ZYQ	ZYQ167313-ZYQ	15.901	9.6	54	66.45	-0.8803	S
ZYQ	ZYQ167838-ZYQ	26.8976	7.72	45.32	78.09	-0.5617	E
ZYQ	ZYQ169508-ZYQ	30.3255	5.11	34.36	72.95	-0.6184	F
ZYQ	ZYQ171361-ZYQ	34.9343	5.4	68.4	93.41	-0.4397	K
ZYQ	ZYQ178355-ZYQ	39.1618	5.22	52.99	64.78	-0.6727	C
ZYQ	ZYQ179937-ZYQ	39.0632	5.41	59.37	60.74	-0.8323	G
ZYQ	ZYQ180327-ZYQ	19.909	7.07	63.52	71.62	-0.9192	S

## Sheet: S8
Table S8. Analysis of Physicochemical property in 13 subfamily
Subfamily	Molecular_weight_Min	Molecular_weight_Max	Molecular_weight_Median	Molecular_weight_Mean	Molecular_weight_CV(%)	Theoretical_pI_Min	Theoretical_pI_Max	Theoretical_pI_Median	Theoretical_pI_Mean	Theoretical_pI_CV(%)	Instability_Index_Min	Instability_Index_Max	Instability_Index_Median	Instability_Index_Mean	Instability_Index_CV(%)	Aliphatic_Index_Min	Aliphatic_Index_Max	Aliphatic_Index_Median	Aliphatic_Index_Mean	Aliphatic_Index_CV(%)	GRAVY_Min	GRAVY_Max	GRAVY_Median	GRAVY_Mean	GRAVY_CV(%)
A	8.8382	87.3341	34.6677	34.9509	32.7149	5.29	10.72	9.19	8.4478	17.1515	40.59	72.31	59.21	57.0728	11.3769	56.46	90.97	65.78	65.7659	7.9967	-1.3113	-0.4338	-0.7465	-0.7504	-16.0982
B	34.5157	78.1258	78.0561	69.9021	22.31	4.89	9.32	6.04	6.1095	14.2294	45.99	55.91	47.12	47.864	5.7877	67.55	75.84	71.93	71.6925	2.4895	-0.7065	-0.3919	-0.4994	-0.5156	-15.1228
C	10.488	74.0551	39.0545	38.0469	30.0518	5.05	10.29	5.29	5.8909	23.8737	39.87	66.31	52.99	55.6709	11.7553	57.82	97.72	64.72	69.1447	17.0404	-0.8257	0.1095	-0.6551	-0.5689	-46.2856
D	19.536	109.103	51.0358	50.745	29.328	5.06	9.67	6.91	6.8871	13.588	32.31	69.28	56.63	54.7576	11.8291	55.27	91.33	78.21	78.3007	6.6681	-1.0123	-0.1594	-0.5208	-0.5123	-18.4821
E	14.9868	45.7605	34.1769	33.297	15.827	5.22	9.73	7.66	7.0443	19.5409	40.53	73.92	65.365	60.1958	15.3836	60.5	83.6	68.46	69.9086	9.4124	-1.0795	-0.5073	-0.6848	-0.6703	-14.3488
F	19.6851	36.2581	29.3234	28.8408	9.6211	5.09	9.51	6.15	6.3633	21.1576	31.12	41.7	35.32	35.5496	5.7718	55.98	78.97	61.835	64.7643	10.4038	-0.7761	-0.4785	-0.6375	-0.6495	-8.9942
G	15.0967	78.9584	39.3283	39.8023	16.0858	5.11	10.04	6.68	7.0411	19.7399	36.15	73.47	56.18	56.3616	13.1037	38.54	86.39	54.23	55.6585	18.875	-1.3733	-0.3792	-0.8384	-0.8273	-14.5588
H	15.6944	17.6986	17.6365	17.5522	2.3745	9.78	9.91	9.91	9.9041	0.2798	64.21	80.67	64.96	65.3745	5.2576	62.52	64.06	63.16	63.4155	0.9479	-1.2623	-1.0635	-1.0767	-1.0805	-3.8232
I	17.1952	222.562	43.4876	46.8202	37.3413	4.85	10.05	6.46	6.5764	14.4496	37.44	68.85	53.5	54.0931	13.8496	48.93	97.18	63.335	64.6884	12.699	-1.1652	0.097	-0.8015	-0.7588	-22.8601
J	36.9917	72.3506	55.4139	58.7299	20.6021	5.32	8.97	5.665	5.9414	16.2825	51.39	54.97	52.815	53.1686	2.283	62.95	84.06	76.105	72.8714	9.1333	-0.7269	-0.3754	-0.5507	-0.5597	-20.1882
K	34.3779	41.2269	34.8052	35.237	4.1335	5.22	7.73	5.41	5.5295	9.1408	59.94	71.65	70.21	68.9941	3.5054	72.14	95.29	93.36	91.365	6.5786	-0.6786	-0.4026	-0.441	-0.47	-14.0061
M	57.8056	76.9066	76.5082	74.8206	7.3627	6.23	9.72	6.63	7.1532	13.526	40.77	47.8	46.22	45.3273	3.8515	73.68	77.2	74.635	74.7814	1.0833	-0.4606	-0.4338	-0.4486	-0.4496	-1.4125
S	7.9208	82.8638	17.9577	19.1932	40.6641	5.25	11.56	7.85	7.7372	22.7327	38.79	84.31	60.75	61.5397	15.1643	60.33	98.37	72.48	73.3092	11.9771	-1.2388	-0.0817	-0.7099	-0.7435	-23.852

## Sheet: S9
Table S9.Gene ID in per OGGs
Orthogroup	Orthogroup	AJBC	BHZ	DX5H	FDDB	GH3H	HJY	JGY	JMZ	JX	LJ43	LTDC	MSBH	QL10H	RG	SCZ	TGY	WNZ	WYSX	YH9H	ZJ	ZYQ
OG0000000	Core	F4000038-AJBC, F4099236-AJBC, F4119767-AJBC	BHZ081219-BHZ, BHZ081251-BHZ, BHZ119730-BHZ	DX5H047640-DX5H, DX5H113803-DX5H	F1022816-FDDB, F1054070-FDDB, F1073451-FDDB, F1073471-FDDB	GH3H012075-GH3H, GH3H042618-GH3H	HJY001966-HJY, HJY078942-HJY, HJY109061-HJY	F7114288-JGY, F7119788-JGY, F7119828-JGY	JMZ070464-JMZ, JMZ073604-JMZ	JS012597-JX, JS063339-JX, JS117508-JX	LJ000487-LJ43, LJ058213-LJ43	LTDC012587-LTDC, LTDC058481-LTDC, LTDC118350-LTDC, LTDC118870-LTDC	MSBH028449-MSBH, MSBH091915-MSBH, MSBH096330-MSBH, MSBH124290-MSBH	QL10H025854-QL10H, QL10H050037-QL10H, QL10H058467-QL10H, QL10H060180-QL10H	F6085821-RG	CSS0040681.1-SCZ, CSS0041697.1-SCZ, CSS0044644.1-SCZ	TGY105062-TGY, TGY115648-TGY, TGY115684-TGY	F9017212-WNZ, F9089062-WNZ, F9109035-WNZ	F5012444-WYSX, F5017438-WYSX, F5081442-WYSX	YH9H021948-YH9H, YH9H064548-YH9H, YH9H095849-YH9H, YH9H120332-YH9H	F8061907-ZJ, F8133503-ZJ	ZYQ002146-ZYQ, ZYQ029871-ZYQ, ZYQ111367-ZYQ, ZYQ111424-ZYQ
OG0000001	Core	F4071967-AJBC, F4112724-AJBC	BHZ019607-BHZ, BHZ057780-BHZ	DX5H087343-DX5H, DX5H097823-DX5H	F1027444-FDDB, F1112861-FDDB	GH3H089026-GH3H, GH3H110511-GH3H	HJY010966-HJY, HJY058063-HJY	F7071407-JGY, F7083641-JGY	JMZ007707-JMZ, JMZ007728-JMZ, JMZ027765-JMZ	JS069493-JX, JS106932-JX	LJ054158-LJ43, LJ085607-LJ43	LTDC016339-LTDC, LTDC066249-LTDC	MSBH099823-MSBH, MSBH102545-MSBH	QL10H005747-QL10H, QL10H064628-QL10H	F6009718-RG, F6076613-RG	CSS0046145.1-SCZ	TGY092096-TGY, TGY108457-TGY	F9085329-WNZ, F9133814-WNZ	F5003898-WYSX, F5112337-WYSX	YH9H100477-YH9H, YH9H109323-YH9H	F8005828-ZJ, F8029723-ZJ, F8079354-ZJ	ZYQ104550-ZYQ, ZYQ110761-ZYQ
OG0000002	Core	F4019288-AJBC, F4055022-AJBC	BHZ023393-BHZ, BHZ120114-BHZ	DX5H031990-DX5H, DX5H111420-DX5H	F1040557-FDDB, F1095425-FDDB	GH3H068149-GH3H, GH3H078371-GH3H	HJY015511-HJY, HJY070652-HJY	F7038353-JGY, F7057278-JGY	JMZ070985-JMZ, JMZ113634-JMZ	JS013974-JX, JS055022-JX	LJ015359-LJ43	LTDC065223-LTDC, LTDC117731-LTDC	MSBH042405-MSBH, MSBH141446-MSBH	QL10H056097-QL10H	F6031854-RG, F6073892-RG	CSS0000938.1-SCZ, CSS0017558.1-SCZ, CSS0046047.1-SCZ	TGY111644-TGY, TGY111922-TGY	F9004749-WNZ, F9066855-WNZ	F5048389-WYSX, F5114486-WYSX	YH9H097632-YH9H, YH9H112987-YH9H	F8078569-ZJ, F8089874-ZJ, F8115443-ZJ	ZYQ049233-ZYQ, ZYQ062930-ZYQ
OG0000003	Core	F4042637-AJBC, F4064228-AJBC	BHZ003727-BHZ, BHZ046539-BHZ	DX5H090662-DX5H, DX5H111025-DX5H	F1058454-FDDB	GH3H074895-GH3H, GH3H108152-GH3H	HJY006704-HJY, HJY108610-HJY	F7045640-JGY, F7132679-JGY	JMZ052478-JMZ, JMZ076953-JMZ	JS012032-JX, JS113126-JX	LJ083378-LJ43, LJ095334-LJ43	LTDC021852-LTDC, LTDC118204-LTDC	MSBH025081-MSBH, MSBH036832-MSBH	QL10H059405-QL10H, QL10H129495-QL10H	F6072681-RG, F6123206-RG, F6139540-RG	CSS0014012.1-SCZ, CSS0014466.1-SCZ	TGY009387-TGY, TGY013066-TGY	F9057075-WNZ, F9121978-WNZ	F5041647-WYSX, F5086789-WYSX	YH9H045195-YH9H, YH9H124377-YH9H	F8090758-ZJ, F8107961-ZJ	ZYQ104645-ZYQ, ZYQ135576-ZYQ
OG0000004	Core	F4087718-AJBC, F4095820-AJBC	BHZ014011-BHZ, BHZ057850-BHZ	DX5H078567-DX5H, DX5H134030-DX5H	F1133447-FDDB	GH3H081760-GH3H, GH3H102859-GH3H	HJY049497-HJY, HJY114982-HJY	F7071317-JGY, F7083711-JGY	JMZ081566-JMZ, JMZ098270-JMZ	JS037642-JX, JS069412-JX	LJ027984-LJ43, LJ075894-LJ43	LTDC067624-LTDC, LTDC111052-LTDC	MSBH016933-MSBH, MSBH130181-MSBH	QL10H016997-QL10H, QL10H083216-QL10H	F6025136-RG	CSS0006760.1-SCZ, CSS0013065.1-SCZ, CSS0031087.1-SCZ	TGY091994-TGY, TGY092183-TGY, TGY108320-TGY	F9059414-WNZ, F9122479-WNZ	F5107222-WYSX, F5119409-WYSX	YH9H097893-YH9H, YH9H105980-YH9H	F8122935-ZJ, F8123367-ZJ	ZYQ047548-ZYQ, ZYQ110846-ZYQ
OG0000005	Core	F4090996-AJBC, F4095904-AJBC	BHZ016503-BHZ, BHZ097640-BHZ, BHZ122934-BHZ	DX5H012177-DX5H, DX5H071827-DX5H	F1040277-FDDB, F1053374-FDDB	GH3H062231-GH3H	HJY108791-HJY	F7055190-JGY, F7058354-JGY, F7074368-JGY	JMZ087257-JMZ	JS033288-JX, JS098191-JX	LJ092093-LJ43, LJ121998-LJ43	LTDC005784-LTDC	MSBH063445-MSBH, MSBH134891-MSBH	QL10H104490-QL10H	F6002352-RG, F6010750-RG, F6057376-RG	CSS0001246.1-SCZ, CSS0028165.1-SCZ	TGY031642-TGY	F9064792-WNZ, F9087293-WNZ	F5004834-WYSX, F5059869-WYSX, F5062922-WYSX	YH9H020390-YH9H, YH9H041978-YH9H	F8078579-ZJ, F8079233-ZJ, F8096862-ZJ	ZYQ014965-ZYQ, ZYQ122401-ZYQ
OG0000006	Softcore	F4070052-AJBC, F4127732-AJBC	BHZ037200-BHZ, BHZ075368-BHZ	DX5H116596-DX5H	F1091985-FDDB, F1132754-FDDB	GH3H041240-GH3H		F7050492-JGY, F7052556-JGY	JMZ026676-JMZ, JMZ071964-JMZ	JS079807-JX, JS136892-JX	LJ044119-LJ43, LJ050366-LJ43	LTDC038088-LTDC, LTDC106270-LTDC	MSBH129297-MSBH, MSBH130204-MSBH, MSBH154749-MSBH	QL10H008491-QL10H, QL10H062282-QL10H, QL10H076978-QL10H, QL10H077203-QL10H	F6134058-RG	CSS0008805.1-SCZ, CSS0046846.1-SCZ	TGY030554-TGY, TGY054595-TGY	F9070363-WNZ, F9074348-WNZ	F5052640-WYSX, F5122109-WYSX	YH9H039770-YH9H, YH9H111685-YH9H	F8010138-ZJ, F8087879-ZJ	ZYQ093801-ZYQ, ZYQ095722-ZYQ
OG0000007	Core	F4041889-AJBC, F4130444-AJBC	BHZ009189-BHZ, BHZ025204-BHZ	DX5H104193-DX5H, DX5H105927-DX5H	F1072821-FDDB	GH3H005598-GH3H, GH3H120131-GH3H	HJY084780-HJY, HJY086355-HJY	F7000963-JGY, F7066590-JGY	JMZ108741-JMZ	JS084130-JX	LJ002945-LJ43	LTDC037490-LTDC	MSBH092711-MSBH, MSBH156020-MSBH, MSBH157771-MSBH	QL10H068035-QL10H, QL10H082622-QL10H	F6082604-RG, F6109900-RG	CSS0011765.1-SCZ, CSS0042690.1-SCZ	TGY082556-TGY	F9057715-WNZ, F9115070-WNZ	F5000026-WYSX	YH9H099320-YH9H	F8038530-ZJ, F8079515-ZJ	ZYQ016212-ZYQ, ZYQ025592-ZYQ
OG0000008	Softcore	F4018889-AJBC, F4018893-AJBC	BHZ085601-BHZ	DX5H064377-DX5H, DX5H064379-DX5H	F1099967-FDDB, F1099969-FDDB, F1099973-FDDB	GH3H114108-GH3H, GH3H114112-GH3H	HJY104464-HJY, HJY104466-HJY	F7110364-JGY, F7110365-JGY	JMZ042743-JMZ	JS103266-JX	LJ052232-LJ43, LJ052234-LJ43	LTDC096470-LTDC	MSBH056566-MSBH, MSBH093297-MSBH, MSBH093301-MSBH	QL10H003257-QL10H, QL10H003259-QL10H	F6074085-RG, F6074087-RG			F9133385-WNZ, F9133387-WNZ	F5043796-WYSX	YH9H011187-YH9H	F8121909-ZJ	ZYQ127720-ZYQ, ZYQ127724-ZYQ
OG0000009	Softcore	F4077916-AJBC, F4077918-AJBC	BHZ076237-BHZ	DX5H019468-DX5H, DX5H028680-DX5H	F1079582-FDDB	GH3H032121-GH3H	HJY063466-HJY, HJY117471-HJY	F7040229-JGY	JMZ027990-JMZ	JS080061-JX	LJ053370-LJ43, LJ053372-LJ43	LTDC092428-LTDC	MSBH192247-MSBH	QL10H063229-QL10H, QL10H063231-QL10H	F6006184-RG, F6006189-RG	CSS0015101.1-SCZ, CSS0050434.1-SCZ	TGY023910-TGY		F5082998-WYSX, F5083000-WYSX	YH9H058782-YH9H, YH9H096106-YH9H	F8108508-ZJ	ZYQ075935-ZYQ
OG0000010	Softcore	F4005900-AJBC, F4116157-AJBC	BHZ028270-BHZ	DX5H024386-DX5H, DX5H090315-DX5H	F1097429-FDDB, F1135121-FDDB	GH3H051215-GH3H	HJY072210-HJY	F7041578-JGY, F7094801-JGY	JMZ084849-JMZ	JS035696-JX	LJ044391-LJ43, LJ087403-LJ43	LTDC018888-LTDC, LTDC068638-LTDC	MSBH050274-MSBH	QL10H027375-QL10H, QL10H028756-QL10H	F6046116-RG	CSS0026069.1-SCZ	TGY002579-TGY, TGY068143-TGY		F5031252-WYSX	YH9H054644-YH9H	F8075620-ZJ	ZYQ077231-ZYQ
OG0000011	Shell	F4107319-AJBC	BHZ095942-BHZ, BHZ095949-BHZ		F1100555-FDDB	GH3H116662-GH3H	HJY100031-HJY, HJY104329-HJY	F7064308-JGY, F7086205-JGY	JMZ109796-JMZ	JS030265-JX	LJ054708-LJ43	LTDC008476-LTDC, LTDC040285-LTDC, LTDC099995-LTDC	MSBH132659-MSBH		F6038047-RG, F6131232-RG		TGY053828-TGY, TGY106086-TGY	F9011782-WNZ	F5066469-WYSX, F5066490-WYSX			ZYQ122678-ZYQ
OG0000012	Core	F4109744-AJBC	BHZ003854-BHZ	DX5H081092-DX5H	F1081500-FDDB	GH3H078746-GH3H	HJY034431-HJY	F7120207-JGY	JMZ015440-JMZ	JS037942-JX	LJ105390-LJ43	LTDC020739-LTDC	MSBH083960-MSBH	QL10H122790-QL10H	F6098196-RG	CSS0015012.1-SCZ	TGY013205-TGY	F9063451-WNZ, F9094783-WNZ	F5089700-WYSX, F5099004-WYSX	YH9H026113-YH9H	F8123247-ZJ	ZYQ043123-ZYQ, ZYQ079018-ZYQ
OG0000013	Core	F4014257-AJBC	BHZ054594-BHZ	DX5H018095-DX5H	F1035546-FDDB, F1133762-FDDB	GH3H022490-GH3H	HJY128139-HJY	F7050061-JGY	JMZ056285-JMZ	JS041598-JX	LJ017026-LJ43, LJ111789-LJ43	LTDC026071-LTDC	MSBH005901-MSBH	QL10H131125-QL10H	F6064357-RG	CSS0016927.1-SCZ	TGY021732-TGY	F9123877-WNZ	F5022754-WYSX	YH9H033613-YH9H	F8117001-ZJ	ZYQ161547-ZYQ
OG0000014	Shell	F4038540-AJBC			F1089023-FDDB, F1108626-FDDB	GH3H048802-GH3H			JMZ032625-JMZ, JMZ081255-JMZ	JS060047-JX, JS066023-JX	LJ035960-LJ43		MSBH104034-MSBH	QL10H004562-QL10H	F6015962-RG		TGY059779-TGY	F9012083-WNZ, F9104931-WNZ	F5056578-WYSX, F5086670-WYSX, F5114787-WYSX, F5116155-WYSX	YH9H012691-YH9H	F8006192-ZJ, F8118525-ZJ	ZYQ005631-ZYQ
OG0000015	Softcore	F4042247-AJBC	BHZ024860-BHZ	DX5H038513-DX5H	F1088283-FDDB	GH3H016147-GH3H	HJY027914-HJY	F7107698-JGY	JMZ000871-JMZ	JS056960-JX	LJ075490-LJ43		MSBH021223-MSBH, MSBH077426-MSBH	QL10H018387-QL10H	F6122139-RG	CSS0008087.1-SCZ, CSS0036560.1-SCZ	TGY082127-TGY	F9108389-WNZ	F5062874-WYSX	YH9H026321-YH9H	F8062195-ZJ	ZYQ027740-ZYQ, ZYQ067319-ZYQ
OG0000016	Core	F4042308-AJBC	BHZ024815-BHZ	DX5H018938-DX5H	F1088328-FDDB	GH3H034557-GH3H	HJY054902-HJY	F7107655-JGY	JMZ064331-JMZ, JMZ067007-JMZ	JS023712-JX	LJ092026-LJ43	LTDC101708-LTDC	MSBH148374-MSBH	QL10H026497-QL10H, QL10H122217-QL10H	F6002348-RG	CSS0049383.1-SCZ	TGY082075-TGY	F9141092-WNZ	F5062926-WYSX	YH9H046180-YH9H	F8022581-ZJ	ZYQ027806-ZYQ
OG0000017	Shell	F4003405-AJBC	BHZ049390-BHZ	DX5H009133-DX5H	F1053293-FDDB	GH3H123903-GH3H	HJY119896-HJY			JS021068-JX	LJ093611-LJ43	LTDC011919-LTDC, LTDC060900-LTDC	MSBH098275-MSBH	QL10H058044-QL10H	F6000199-RG	CSS0033974.1-SCZ, CSS0041982.1-SCZ	TGY037975-TGY	F9010644-WNZ	F5009327-WYSX, F5085127-WYSX		F8027883-ZJ, F8086223-ZJ	ZYQ167838-ZYQ
OG0000018	Softcore	F4006247-AJBC	BHZ019730-BHZ, BHZ093207-BHZ	DX5H099301-DX5H	F1081891-FDDB	GH3H064605-GH3H	HJY092425-HJY	F7121455-JGY	JMZ062939-JMZ	JS078229-JX	LJ051632-LJ43	LTDC025743-LTDC	MSBH156699-MSBH, MSBH178589-MSBH	QL10H132466-QL10H	F6107272-RG	CSS0031119.1-SCZ	TGY093930-TGY	F9071521-WNZ		YH9H035554-YH9H	F8101176-ZJ	ZYQ147307-ZYQ
OG0000019	Core	F4008064-AJBC	BHZ122083-BHZ	DX5H007845-DX5H	F1054728-FDDB	GH3H061921-GH3H	HJY000577-HJY	F7124666-JGY	JMZ024278-JMZ	JS073053-JX	LJ004154-LJ43	LTDC031659-LTDC	MSBH134394-MSBH	QL10H076147-QL10H	F6029471-RG	CSS0010278.1-SCZ	TGY077379-TGY	F9078326-WNZ	F5063335-WYSX	YH9H027854-YH9H	F8024012-ZJ, F8111779-ZJ	ZYQ102174-ZYQ
OG0000020	Core	F4016610-AJBC	BHZ068422-BHZ	DX5H054050-DX5H	F1030654-FDDB	GH3H021203-GH3H	HJY085877-HJY	F7113416-JGY, F7129913-JGY	JMZ089693-JMZ	JS031779-JX	LJ025435-LJ43	LTDC053657-LTDC	MSBH081102-MSBH	QL10H016406-QL10H	F6102622-RG	CSS0013719.1-SCZ	TGY101943-TGY	F9012432-WNZ	F5126967-WYSX	YH9H081524-YH9H	F8109192-ZJ	ZYQ123469-ZYQ
OG0000021	Core	F4031096-AJBC	BHZ116103-BHZ	DX5H117657-DX5H	F1107945-FDDB	GH3H109353-GH3H	HJY024902-HJY	F7044130-JGY	JMZ081961-JMZ	JS046929-JX	LJ076063-LJ43	LTDC050880-LTDC	MSBH103789-MSBH	QL10H044338-QL10H	F6057829-RG	CSS0020026.1-SCZ, CSS0048197.1-SCZ	TGY042937-TGY	F9139749-WNZ	F5090404-WYSX	YH9H047081-YH9H	F8120387-ZJ	ZYQ115298-ZYQ
OG0000022	Softcore	F4047333-AJBC	BHZ008722-BHZ		F1002690-FDDB	GH3H092422-GH3H	HJY120439-HJY	F7099110-JGY, F7114637-JGY	JMZ115229-JMZ	JS038439-JX, JS071689-JX	LJ066135-LJ43	LTDC053872-LTDC	MSBH041215-MSBH	QL10H007590-QL10H	F6137256-RG	CSS0048476.1-SCZ	TGY103655-TGY	F9080702-WNZ	F5111444-WYSX		F8000749-ZJ	ZYQ093518-ZYQ, ZYQ142679-ZYQ
OG0000023	Core	F4062963-AJBC	BHZ053950-BHZ	DX5H096227-DX5H	F1032148-FDDB	GH3H023187-GH3H	HJY110016-HJY	F7052161-JGY, F7115775-JGY	JMZ011038-JMZ	JS082988-JX	LJ115604-LJ43	LTDC094176-LTDC	MSBH191570-MSBH	QL10H118518-QL10H	F6103068-RG	CSS0049111.1-SCZ	TGY054176-TGY	F9081242-WNZ	F5001245-WYSX	YH9H063535-YH9H	F8067450-ZJ	ZYQ009410-ZYQ
OG0000024	Core	F4064506-AJBC	BHZ094063-BHZ	DX5H048823-DX5H, DX5H093893-DX5H	F1094820-FDDB	GH3H026873-GH3H	HJY109434-HJY	F7032877-JGY	JMZ021267-JMZ	JS035197-JX	LJ105773-LJ43	LTDC012279-LTDC	MSBH135140-MSBH	QL10H117007-QL10H	F6105864-RG	CSS0019113.1-SCZ	TGY026506-TGY	F9065767-WNZ	F5017801-WYSX	YH9H043979-YH9H	F8019234-ZJ	ZYQ169508-ZYQ
OG0000025	Softcore	F4065642-AJBC	BHZ052963-BHZ	DX5H026915-DX5H	F1066003-FDDB	GH3H071989-GH3H	HJY007396-HJY	F7028531-JGY		JS039566-JX	LJ102286-LJ43	LTDC035773-LTDC	MSBH147852-MSBH	QL10H021058-QL10H	F6037184-RG	CSS0008967.1-SCZ, CSS0037690.1-SCZ	TGY021608-TGY, TGY033712-TGY	F9072571-WNZ	F5055561-WYSX	YH9H059384-YH9H	F8103046-ZJ	ZYQ021000-ZYQ
OG0000026	Core	F4074437-AJBC	BHZ115849-BHZ	DX5H057971-DX5H	F1065633-FDDB	GH3H092882-GH3H	HJY094390-HJY	F7126001-JGY	JMZ103526-JMZ	JS079271-JX	LJ084026-LJ43	LTDC110112-LTDC	MSBH058543-MSBH	QL10H023666-QL10H	F6093782-RG	CSS0025808.1-SCZ, CSS0027750.1-SCZ	TGY049987-TGY	F9112875-WNZ	F5111904-WYSX	YH9H083548-YH9H	F8131379-ZJ	ZYQ167313-ZYQ
OG0000027	Softcore	F4105397-AJBC	BHZ007828-BHZ	DX5H006336-DX5H	F1064678-FDDB	GH3H032778-GH3H	HJY079034-HJY	F7117251-JGY	JMZ114164-JMZ	JS036473-JX	LJ045431-LJ43	LTDC039391-LTDC	MSBH102856-MSBH	QL10H109656-QL10H	F6038773-RG		TGY032446-TGY	F9037136-WNZ, F9067080-WNZ	F5087552-WYSX	YH9H063916-YH9H, YH9H073955-YH9H	F8106057-ZJ	ZYQ015238-ZYQ
OG0000028	Core	F4111700-AJBC, F4111702-AJBC	BHZ117810-BHZ	DX5H114552-DX5H	F1017165-FDDB	GH3H093650-GH3H	HJY080837-HJY	F7097308-JGY	JMZ098807-JMZ	JS096167-JX	LJ044905-LJ43	LTDC027945-LTDC	MSBH100709-MSBH	QL10H096848-QL10H	F6049119-RG	CSS0019127.2-SCZ	TGY088201-TGY	F9088077-WNZ	F5118698-WYSX	YH9H108575-YH9H	F8068267-ZJ	ZYQ154371-ZYQ
OG0000029	Softcore	F4043353-AJBC	BHZ118891-BHZ	DX5H073849-DX5H	F1036818-FDDB	GH3H014111-GH3H	HJY123087-HJY	F7073336-JGY	JMZ094938-JMZ	JS030314-JX	LJ082792-LJ43	LTDC022543-LTDC	MSBH012300-MSBH, MSBH140929-MSBH	QL10H115724-QL10H	F6103139-RG		TGY031390-TGY	F9140180-WNZ	F5117345-WYSX	YH9H110199-YH9H	F8118835-ZJ	ZYQ015158-ZYQ
OG0000030	Core	F4047796-AJBC	BHZ124631-BHZ	DX5H123840-DX5H	F1067600-FDDB	GH3H034075-GH3H	HJY106097-HJY	F7117401-JGY	JMZ065840-JMZ	JS004640-JX	LJ115942-LJ43	LTDC027337-LTDC	MSBH132212-MSBH	QL10H001506-QL10H	F6076147-RG	CSS0027990.1-SCZ	TGY093306-TGY	F9006663-WNZ	F5041945-WYSX	YH9H106068-YH9H	F8059683-ZJ	ZYQ135928-ZYQ
OG0000031	Shell	F4049991-AJBC		DX5H020749-DX5H, DX5H124649-DX5H	F1107071-FDDB	GH3H001324-GH3H	HJY018294-HJY	F7067689-JGY, F7101217-JGY	JMZ072521-JMZ			LTDC064756-LTDC, LTDC090608-LTDC	MSBH174897-MSBH	QL10H121199-QL10H	F6009046-RG		TGY085288-TGY	F9017851-WNZ	F5029044-WYSX	YH9H027299-YH9H, YH9H099498-YH9H	F8016725-ZJ	ZYQ002044-ZYQ
OG0000032	Core	F4059548-AJBC	BHZ097501-BHZ	DX5H027816-DX5H	F1037148-FDDB	GH3H084710-GH3H	HJY019811-HJY	F7074394-JGY	JMZ081294-JMZ	JS043850-JX	LJ093098-LJ43	LTDC023273-LTDC	MSBH002209-MSBH	QL10H037546-QL10H	F6080562-RG	CSS0021144.1-SCZ	TGY031773-TGY	F9111738-WNZ	F5082466-WYSX	YH9H021387-YH9H	F8129417-ZJ	ZYQ179937-ZYQ
OG0000033	Softcore	F4069571-AJBC	BHZ086550-BHZ	DX5H002291-DX5H	F1031655-FDDB		HJY042586-HJY	F7083872-JGY	JMZ107815-JMZ	JS069254-JX	LJ106736-LJ43	LTDC010772-LTDC	MSBH061078-MSBH	QL10H004785-QL10H	F6060361-RG, F6104792-RG	CSS0027268.2-SCZ	TGY108234-TGY	F9079510-WNZ	F5101813-WYSX	YH9H062230-YH9H	F8066645-ZJ	ZYQ049231-ZYQ
OG0000034	Softcore	F4071159-AJBC	BHZ047062-BHZ	DX5H078091-DX5H	F1002512-FDDB	GH3H051987-GH3H	HJY116384-HJY	F7079794-JGY	JMZ082509-JMZ		LJ066867-LJ43	LTDC080300-LTDC	MSBH118807-MSBH	QL10H005372-QL10H	F6030908-RG	CSS0003669.1-SCZ, CSS0039675.1-SCZ	TGY041217-TGY	F9065156-WNZ	F5094324-WYSX	YH9H080443-YH9H	F8089800-ZJ	ZYQ107549-ZYQ
OG0000035	Softcore	F4086092-AJBC	BHZ107984-BHZ	DX5H070967-DX5H	F1116620-FDDB	GH3H108355-GH3H	HJY000598-HJY	F7105688-JGY	JMZ062507-JMZ		LJ002919-LJ43	LTDC114590-LTDC	MSBH160095-MSBH	QL10H028062-QL10H	F6045474-RG	CSS0007925.1-SCZ, CSS0037286.1-SCZ	TGY087053-TGY	F9109293-WNZ	F5080649-WYSX	YH9H091109-YH9H	F8011351-ZJ	ZYQ073692-ZYQ
OG0000036	Softcore	F4095485-AJBC	BHZ103850-BHZ		F1061838-FDDB		HJY044325-HJY	F7117821-JGY	JMZ011391-JMZ	JS097117-JX	LJ068546-LJ43	LTDC044287-LTDC	MSBH174371-MSBH	QL10H123294-QL10H	F6075674-RG	CSS0028076.1-SCZ, CSS0032436.1-SCZ	TGY113974-TGY, TGY114178-TGY	F9120635-WNZ	F5081224-WYSX	YH9H039276-YH9H	F8076095-ZJ	ZYQ178355-ZYQ
OG0000037	Core	F4123587-AJBC	BHZ074273-BHZ	DX5H023793-DX5H	F1040370-FDDB	GH3H084398-GH3H	HJY051612-HJY	F7055284-JGY	JMZ064282-JMZ	JS056893-JX	LJ052695-LJ43	LTDC049890-LTDC	MSBH161946-MSBH	QL10H045153-QL10H	F6092739-RG	CSS0019425.1-SCZ	TGY031561-TGY	F9087390-WNZ	F5044331-WYSX	YH9H128440-YH9H	F8078005-ZJ	ZYQ122279-ZYQ
OG0000038	Core	F4125708-AJBC	BHZ030971-BHZ	DX5H107403-DX5H	F1010694-FDDB	GH3H025070-GH3H	HJY123500-HJY	F7065961-JGY	JMZ077299-JMZ	JS134501-JX	LJ101927-LJ43	LTDC056287-LTDC	MSBH175577-MSBH	QL10H006392-QL10H	F6095116-RG	CSS0015217.1-SCZ	TGY109887-TGY	F9095943-WNZ	F5042366-WYSX	YH9H003416-YH9H	F8042703-ZJ	ZYQ041299-ZYQ
OG0000039	Core	F4130346-AJBC	BHZ023593-BHZ	DX5H047608-DX5H	F1061670-FDDB	GH3H038518-GH3H	HJY029365-HJY	F7086059-JGY	JMZ087474-JMZ	JS083715-JX	LJ050431-LJ43	LTDC048319-LTDC	MSBH138552-MSBH	QL10H128558-QL10H	F6087751-RG	CSS0018800.1-SCZ	TGY031139-TGY	F9068056-WNZ	F5068744-WYSX	YH9H029979-YH9H	F8099134-ZJ	ZYQ171361-ZYQ
OG0000040	Softcore	F4002773-AJBC	BHZ118154-BHZ	DX5H043368-DX5H		GH3H018963-GH3H	HJY098744-HJY	F7087046-JGY	JMZ003530-JMZ	JS017219-JX	LJ032338-LJ43	LTDC034562-LTDC		QL10H128028-QL10H	F6018289-RG	CSS0007195.1-SCZ, CSS0026493.1-SCZ	TGY008836-TGY	F9100095-WNZ	F5057412-WYSX	YH9H024240-YH9H	F8040863-ZJ	ZYQ035659-ZYQ
OG0000041	Softcore	F4018899-AJBC	BHZ085605-BHZ	DX5H064384-DX5H	F1099962-FDDB	GH3H114105-GH3H	HJY104472-HJY	F7110359-JGY		JS103256-JX	LJ052228-LJ43	LTDC069884-LTDC	MSBH056571-MSBH	QL10H003263-QL10H	F6074078-RG	CSS0005052.1-SCZ	TGY059351-TGY	F9133381-WNZ	F5073384-WYSX	YH9H011185-YH9H	F8121913-ZJ	ZYQ127730-ZYQ
OG0000042	Softcore	F4025014-AJBC	BHZ053218-BHZ	DX5H004879-DX5H	F1046786-FDDB	GH3H102659-GH3H	HJY076608-HJY	F7101917-JGY	JMZ083178-JMZ	JS048665-JX	LJ020636-LJ43	LTDC021996-LTDC	MSBH186161-MSBH	QL10H127061-QL10H			TGY092606-TGY	F9141847-WNZ	F5003537-WYSX	YH9H035611-YH9H	F8015503-ZJ, F8133595-ZJ	ZYQ069485-ZYQ
OG0000043	Softcore	F4050588-AJBC	BHZ006623-BHZ	DX5H015138-DX5H	F1093338-FDDB	GH3H000782-GH3H	HJY122335-HJY	F7117628-JGY	JMZ044030-JMZ	JS006562-JX	LJ066010-LJ43	LTDC076712-LTDC	MSBH140992-MSBH		F6099176-RG	CSS0006079.1-SCZ	TGY012269-TGY	F9068464-WNZ	F5071606-WYSX	YH9H077733-YH9H	F8131607-ZJ	ZYQ180327-ZYQ
OG0000044	Softcore	F4057695-AJBC		DX5H037526-DX5H	F1129536-FDDB	GH3H048484-GH3H	HJY127788-HJY	F7026699-JGY	JMZ020246-JMZ	JS005969-JX	LJ107654-LJ43	LTDC044318-LTDC	MSBH155872-MSBH	QL10H112784-QL10H	F6139043-RG	CSS0046013.1-SCZ	TGY022747-TGY	F9136728-WNZ	F5009169-WYSX	YH9H129389-YH9H	F8061254-ZJ	ZYQ095518-ZYQ
OG0000045	Softcore	F4059012-AJBC	BHZ083400-BHZ	DX5H008771-DX5H	F1050486-FDDB		HJY014862-HJY	F7127084-JGY	JMZ000975-JMZ	JS076964-JX	LJ063899-LJ43	LTDC053204-LTDC	MSBH101170-MSBH	QL10H013331-QL10H	F6049871-RG	CSS0013651.1-SCZ	TGY095138-TGY	F9026042-WNZ	F5037168-WYSX	YH9H060005-YH9H	F8085743-ZJ	ZYQ128770-ZYQ
OG0000046	Softcore	F4064994-AJBC	BHZ072622-BHZ	DX5H052018-DX5H	F1059336-FDDB	GH3H078027-GH3H		F7068039-JGY	JMZ002235-JMZ	JS021955-JX	LJ116710-LJ43	LTDC029702-LTDC	MSBH157294-MSBH, MSBH177260-MSBH	QL10H000228-QL10H	F6010247-RG	CSS0010085.1-SCZ		F9024543-WNZ	F5003049-WYSX	YH9H027168-YH9H	F8116634-ZJ	ZYQ130728-ZYQ
OG0000047	Shell	F4067110-AJBC	BHZ101874-BHZ	DX5H021046-DX5H, DX5H034501-DX5H	F1104886-FDDB	GH3H013073-GH3H	HJY125796-HJY	F7095705-JGY	JMZ093813-JMZ	JS079680-JX			MSBH171832-MSBH, MSBH191402-MSBH		F6063406-RG	CSS0047133.3-SCZ	TGY080714-TGY	F9054085-WNZ	F5081772-WYSX	YH9H089220-YH9H	F8062332-ZJ	ZYQ067340-ZYQ
OG0000048	Softcore	F4087518-AJBC	BHZ100284-BHZ	DX5H110507-DX5H	F1119780-FDDB	GH3H080979-GH3H	HJY036188-HJY	F7074654-JGY	JMZ068532-JMZ	JS089321-JX	LJ047851-LJ43		MSBH029687-MSBH	QL10H124451-QL10H	F6066292-RG	CSS0001223.1-SCZ	TGY032011-TGY	F9068755-WNZ	F5008372-WYSX	YH9H005177-YH9H	F8039124-ZJ	ZYQ014641-ZYQ
OG0000049	Softcore	F4088783-AJBC		DX5H054300-DX5H	F1000700-FDDB	GH3H049806-GH3H	HJY099424-HJY	F7088530-JGY	JMZ043378-JMZ	JS074464-JX	LJ072565-LJ43	LTDC003109-LTDC	MSBH169992-MSBH	QL10H082862-QL10H	F6099414-RG	CSS0018311.2-SCZ, CSS0041662.1-SCZ	TGY059044-TGY		F5032773-WYSX	YH9H010561-YH9H	F8026579-ZJ	ZYQ034338-ZYQ
OG0000050	Shell	F4101191-AJBC	BHZ058085-BHZ	DX5H104770-DX5H	F1022692-FDDB, F1125893-FDDB	GH3H070109-GH3H, GH3H105374-GH3H	HJY055169-HJY		JMZ107917-JMZ		LJ025679-LJ43	LTDC107170-LTDC	MSBH012509-MSBH	QL10H117947-QL10H	F6129332-RG	CSS0009595.1-SCZ	TGY062753-TGY	F9115621-WNZ		YH9H044714-YH9H	F8099680-ZJ	ZYQ009117-ZYQ
OG0000051	Softcore	F4125002-AJBC		DX5H090879-DX5H	F1062766-FDDB	GH3H001410-GH3H	HJY000374-HJY	F7106857-JGY	JMZ101182-JMZ	JS022418-JX	LJ056171-LJ43		MSBH015734-MSBH	QL10H092544-QL10H	F6087907-RG	CSS0019770.1-SCZ, CSS0025819.1-SCZ	TGY111100-TGY	F9113294-WNZ	F5102977-WYSX	YH9H047226-YH9H	F8109365-ZJ	ZYQ106881-ZYQ
OG0000052	Softcore		BHZ064584-BHZ	DX5H020994-DX5H	F1031965-FDDB	GH3H110800-GH3H	HJY106375-HJY	F7100739-JGY	JMZ105876-JMZ	JS044404-JX	LJ021249-LJ43	LTDC112194-LTDC	MSBH033498-MSBH	QL10H040057-QL10H	F6127454-RG	CSS0001216.1-SCZ	TGY021279-TGY	F9139473-WNZ	F5105257-WYSX	YH9H086560-YH9H	F8015979-ZJ	ZYQ073583-ZYQ
OG0000053	Shell		BHZ078547-BHZ	DX5H122422-DX5H	F1087995-FDDB	GH3H127588-GH3H	HJY027727-HJY	F7011843-JGY	JMZ087807-JMZ	JS020872-JX		LTDC047293-LTDC	MSBH016297-MSBH	QL10H004467-QL10H	F6135265-RG	CSS0040235.1-SCZ, CSS0044232.1-SCZ	TGY051848-TGY	F9019639-WNZ	F5008948-WYSX, F5073187-WYSX		F8089919-ZJ	ZYQ085925-ZYQ
OG0000054	Softcore		BHZ111467-BHZ	DX5H031302-DX5H	F1075355-FDDB	GH3H103262-GH3H	HJY007347-HJY	F7045924-JGY	JMZ109538-JMZ	JS042334-JX	LJ007378-LJ43	LTDC056617-LTDC	MSBH107179-MSBH	QL10H115238-QL10H	F6117111-RG	CSS0015963.1-SCZ	TGY009672-TGY	F9068528-WNZ	F5033063-WYSX	YH9H102108-YH9H	F8037402-ZJ	ZYQ059468-ZYQ
OG0000055	Softcore	F4015036-AJBC	BHZ044517-BHZ	DX5H058015-DX5H	F1043370-FDDB	GH3H028221-GH3H	HJY098665-HJY	F7046197-JGY	JMZ008529-JMZ	JS081672-JX	LJ077291-LJ43	LTDC102914-LTDC	MSBH046422-MSBH	QL10H082045-QL10H	F6008243-RG			F9037711-WNZ	F5053829-WYSX	YH9H110948-YH9H	F8021820-ZJ	ZYQ150288-ZYQ
OG0000056	Softcore	F4041887-AJBC	BHZ025205-BHZ	DX5H051576-DX5H	F1072822-FDDB	GH3H005599-GH3H	HJY086357-HJY	F7066591-JGY	JMZ088120-JMZ	JS084131-JX	LJ002943-LJ43	LTDC037492-LTDC	MSBH092713-MSBH	QL10H082620-QL10H	F6007890-RG	CSS0022293.1-SCZ		F9057716-WNZ	F5000028-WYSX		F8036934-ZJ	ZYQ025590-ZYQ
OG0000057	Shell	F4045516-AJBC	BHZ129635-BHZ	DX5H007395-DX5H	F1030307-FDDB	GH3H110121-GH3H	HJY121997-HJY	F7038173-JGY			LJ012407-LJ43		MSBH091331-MSBH	QL10H108105-QL10H	F6017938-RG	CSS0004885.1-SCZ	TGY098862-TGY	F9094259-WNZ	F5048747-WYSX, F5048748-WYSX	YH9H102042-YH9H	F8119088-ZJ	ZYQ038187-ZYQ
OG0000058	Softcore	F4049087-AJBC	BHZ093485-BHZ	DX5H038054-DX5H	F1079531-FDDB	GH3H119529-GH3H		F7082719-JGY	JMZ119247-JMZ	JS124297-JX	LJ055977-LJ43		MSBH150040-MSBH	QL10H124737-QL10H	F6005277-RG	CSS0026039.1-SCZ	TGY028971-TGY	F9015443-WNZ	F5034296-WYSX	YH9H110054-YH9H	F8105784-ZJ	ZYQ105088-ZYQ
OG0000059	Softcore	F4058976-AJBC	BHZ083444-BHZ	DX5H102725-DX5H	F1050438-FDDB		HJY014885-HJY	F7100915-JGY	JMZ060506-JMZ	JS031731-JX	LJ090287-LJ43	LTDC040970-LTDC		QL10H107430-QL10H	F6049911-RG	CSS0000233.1-SCZ	TGY095179-TGY	F9005689-WNZ	F5072957-WYSX	YH9H097175-YH9H	F8099259-ZJ	ZYQ128822-ZYQ
OG0000060	Softcore	F4075288-AJBC	BHZ090954-BHZ	DX5H126701-DX5H	F1123428-FDDB	GH3H068776-GH3H	HJY124839-HJY	F7118038-JGY	JMZ048305-JMZ	JS050031-JX	LJ115308-LJ43	LTDC062888-LTDC	MSBH190365-MSBH	QL10H030116-QL10H	F6114386-RG	CSS0034114.1-SCZ	TGY012639-TGY	F9003828-WNZ	F5131212-WYSX	YH9H042421-YH9H
OG0000061	Softcore		BHZ014467-BHZ	DX5H061979-DX5H	F1117988-FDDB	GH3H087387-GH3H	HJY054006-HJY	F7107204-JGY	JMZ009145-JMZ	JS041301-JX		LTDC010715-LTDC	MSBH026115-MSBH	QL10H111641-QL10H	F6070893-RG	CSS0031800.1-SCZ	TGY021351-TGY	F9016897-WNZ	F5094667-WYSX	YH9H077808-YH9H	F8060167-ZJ	ZYQ119974-ZYQ
OG0000062	Shell	F4048954-AJBC	BHZ127255-BHZ	DX5H125653-DX5H	F1063984-FDDB	GH3H019324-GH3H	HJY019149-HJY	F7089012-JGY	JMZ086214-JMZ			LTDC086810-LTDC	MSBH040773-MSBH	QL10H025019-QL10H	F6036354-RG	CSS0031962.1-SCZ		F9114196-WNZ	F5133540-WYSX	YH9H047614-YH9H	F8060353-ZJ
OG0000063	Shell		BHZ049588-BHZ	DX5H131672-DX5H		GH3H018002-GH3H	HJY119698-HJY		JMZ066412-JMZ	JS063670-JX	LJ042817-LJ43	LTDC116201-LTDC	MSBH089161-MSBH	QL10H038882-QL10H	F6009057-RG, F6084888-RG		TGY037754-TGY		F5130086-WYSX		F8117357-ZJ	ZYQ067018-ZYQ
OG0000064	Shell					GH3H121030-GH3H		F7039244-JGY, F7039268-JGY	JMZ114203-JMZ		LJ036949-LJ43		MSBH015406-MSBH, MSBH051081-MSBH	QL10H033224-QL10H	F6038254-RG	CSS0013971.1-SCZ	TGY039308-TGY	F9000664-WNZ	F5095769-WYSX	YH9H129165-YH9H	F8066569-ZJ
OG0000065	Shell	F4074554-AJBC	BHZ052304-BHZ	DX5H084817-DX5H	F1000995-FDDB	GH3H045570-GH3H	HJY027467-HJY		JMZ101299-JMZ	JS053253-JX	LJ046229-LJ43	LTDC036772-LTDC						F9102884-WNZ	F5103949-WYSX	YH9H019545-YH9H	F8066607-ZJ
OG0000066	Shell			DX5H094894-DX5H				F7124410-JGY	JMZ008048-JMZ, JMZ060006-JMZ	JS130131-JX		LTDC029425-LTDC		QL10H101571-QL10H	F6067542-RG, F6071272-RG		TGY008238-TGY	F9085418-WNZ, F9102126-WNZ	F5051791-WYSX		F8081504-ZJ
OG0000067	Shell	F4046575-AJBC		DX5H086476-DX5H		GH3H073221-GH3H	HJY021300-HJY	F7086683-JGY			LJ019791-LJ43				F6089675-RG	CSS0036486.1-SCZ		F9111705-WNZ	F5061198-WYSX	YH9H005735-YH9H	F8101993-ZJ	ZYQ063621-ZYQ
OG0000068	Shell	F4064703-AJBC					HJY088743-HJY			JS128618-JX	LJ070837-LJ43		MSBH044519-MSBH		F6115618-RG			F9019393-WNZ	F5031286-WYSX
OG0000069	Shell						HJY018033-HJY				LJ090469-LJ43		MSBH026929-MSBH	QL10H074956-QL10H	F6125199-RG		TGY078837-TGY
OG0000070	Shell	F4031376-AJBC	BHZ100462-BHZ			GH3H102840-GH3H		F7116502-JGY					MSBH130755-MSBH
OG0000071	Shell		BHZ085306-BHZ													CSS0029150.1-SCZ		F9074566-WNZ		YH9H040621-YH9H
OG0000072	Shell				F1063245-FDDB					JS097916-JX							TGY033299-TGY		F5055679-WYSX
OG0000073	Shell	F4006019-AJBC																F9052186-WNZ	F5053333-WYSX
OG0000074	Shell					GH3H116670-GH3H				JS047705-JX		LTDC040277-LTDC
OG0000075	Specific	F4078855-AJBC		DX5H123928-DX5H
OG0000076	Specific											LTDC025583-LTDC	MSBH037003-MSBH

## Sheet: S10
Table S10. Number of genes in per OGGs
Orthogroup	Orthogroup	AJBC	BHZ	DX5H	FDDB	GH3H	HJY	JGY	JMZ	JX	LJ43	LTDC	MSBH	QL10H	RG	SCZ	TGY	WNZ	WYSX	YH9H	ZJ	ZYQ	Total
OG0000000	Core	3	3	2	4	2	3	3	2	3	2	4	4	4	1	3	3	3	3	4	2	4	62
OG0000001	Core	2	2	2	2	2	2	2	3	2	2	2	2	2	2	1	2	2	2	2	3	2	43
OG0000002	Core	2	2	2	2	2	2	2	2	2	1	2	2	1	2	3	2	2	2	2	3	2	42
OG0000003	Core	2	2	2	1	2	2	2	2	2	2	2	2	2	3	2	2	2	2	2	2	2	42
OG0000004	Core	2	2	2	1	2	2	2	2	2	2	2	2	2	1	3	3	2	2	2	2	2	42
OG0000005	Core	2	3	2	2	1	1	3	1	2	2	1	2	1	3	2	1	2	3	2	3	2	41
OG0000006	Softcore	2	2	1	2	1	0	2	2	2	2	2	3	4	1	2	2	2	2	2	2	2	40
OG0000007	Core	2	2	2	1	2	2	2	1	1	1	1	3	2	2	2	1	2	1	1	2	2	35
OG0000008	Softcore	2	1	2	3	2	2	2	1	1	2	1	3	2	2	0	0	2	1	1	1	2	33
OG0000009	Softcore	2	1	2	1	1	2	1	1	1	2	1	1	2	2	2	1	0	2	2	1	1	29
OG0000010	Softcore	2	1	2	2	1	1	2	1	1	2	2	1	2	1	1	2	0	1	1	1	1	28
OG0000011	Shell	1	2	0	1	1	2	2	1	1	1	3	1	0	2	0	2	1	2	0	0	1	24
OG0000012	Core	1	1	1	1	1	1	1	1	1	1	1	1	1	1	1	1	2	2	1	1	2	24
OG0000013	Core	1	1	1	2	1	1	1	1	1	2	1	1	1	1	1	1	1	1	1	1	1	23
OG0000014	Shell	1	0	0	2	1	0	0	2	2	1	0	1	1	1	0	1	2	4	1	2	1	23
OG0000015	Softcore	1	1	1	1	1	1	1	1	1	1	0	2	1	1	2	1	1	1	1	1	2	23
OG0000016	Core	1	1	1	1	1	1	1	2	1	1	1	1	2	1	1	1	1	1	1	1	1	23
OG0000017	Shell	1	1	1	1	1	1	0	0	1	1	2	1	1	1	2	1	1	2	0	2	1	22
OG0000018	Softcore	1	2	1	1	1	1	1	1	1	1	1	2	1	1	1	1	1	0	1	1	1	22
OG0000019	Core	1	1	1	1	1	1	1	1	1	1	1	1	1	1	1	1	1	1	1	2	1	22
OG0000020	Core	1	1	1	1	1	1	2	1	1	1	1	1	1	1	1	1	1	1	1	1	1	22
OG0000021	Core	1	1	1	1	1	1	1	1	1	1	1	1	1	1	2	1	1	1	1	1	1	22
OG0000022	Softcore	1	1	0	1	1	1	2	1	2	1	1	1	1	1	1	1	1	1	0	1	2	22
OG0000023	Core	1	1	1	1	1	1	2	1	1	1	1	1	1	1	1	1	1	1	1	1	1	22
OG0000024	Core	1	1	2	1	1	1	1	1	1	1	1	1	1	1	1	1	1	1	1	1	1	22
OG0000025	Softcore	1	1	1	1	1	1	1	0	1	1	1	1	1	1	2	2	1	1	1	1	1	22
OG0000026	Core	1	1	1	1	1	1	1	1	1	1	1	1	1	1	2	1	1	1	1	1	1	22
OG0000027	Softcore	1	1	1	1	1	1	1	1	1	1	1	1	1	1	0	1	2	1	2	1	1	22
OG0000028	Core	2	1	1	1	1	1	1	1	1	1	1	1	1	1	1	1	1	1	1	1	1	22
OG0000029	Softcore	1	1	1	1	1	1	1	1	1	1	1	2	1	1	0	1	1	1	1	1	1	21
OG0000030	Core	1	1	1	1	1	1	1	1	1	1	1	1	1	1	1	1	1	1	1	1	1	21
OG0000031	Shell	1	0	2	1	1	1	2	1	0	0	2	1	1	1	0	1	1	1	2	1	1	21
OG0000032	Core	1	1	1	1	1	1	1	1	1	1	1	1	1	1	1	1	1	1	1	1	1	21
OG0000033	Softcore	1	1	1	1	0	1	1	1	1	1	1	1	1	2	1	1	1	1	1	1	1	21
OG0000034	Softcore	1	1	1	1	1	1	1	1	0	1	1	1	1	1	2	1	1	1	1	1	1	21
OG0000035	Softcore	1	1	1	1	1	1	1	1	0	1	1	1	1	1	2	1	1	1	1	1	1	21
OG0000036	Softcore	1	1	0	1	0	1	1	1	1	1	1	1	1	1	2	2	1	1	1	1	1	21
OG0000037	Core	1	1	1	1	1	1	1	1	1	1	1	1	1	1	1	1	1	1	1	1	1	21
OG0000038	Core	1	1	1	1	1	1	1	1	1	1	1	1	1	1	1	1	1	1	1	1	1	21
OG0000039	Core	1	1	1	1	1	1	1	1	1	1	1	1	1	1	1	1	1	1	1	1	1	21
OG0000040	Softcore	1	1	1	0	1	1	1	1	1	1	1	0	1	1	2	1	1	1	1	1	1	20
OG0000041	Softcore	1	1	1	1	1	1	1	0	1	1	1	1	1	1	1	1	1	1	1	1	1	20
OG0000042	Softcore	1	1	1	1	1	1	1	1	1	1	1	1	1	0	0	1	1	1	1	2	1	20
OG0000043	Softcore	1	1	1	1	1	1	1	1	1	1	1	1	0	1	1	1	1	1	1	1	1	20
OG0000044	Softcore	1	0	1	1	1	1	1	1	1	1	1	1	1	1	1	1	1	1	1	1	1	20
OG0000045	Softcore	1	1	1	1	0	1	1	1	1	1	1	1	1	1	1	1	1	1	1	1	1	20
OG0000046	Softcore	1	1	1	1	1	0	1	1	1	1	1	2	1	1	1	0	1	1	1	1	1	20
OG0000047	Shell	1	1	2	1	1	1	1	1	1	0	0	2	0	1	1	1	1	1	1	1	1	20
OG0000048	Softcore	1	1	1	1	1	1	1	1	1	1	0	1	1	1	1	1	1	1	1	1	1	20
OG0000049	Softcore	1	0	1	1	1	1	1	1	1	1	1	1	1	1	2	1	0	1	1	1	1	20
OG0000050	Shell	1	1	1	2	2	1	0	1	0	1	1	1	1	1	1	1	1	0	1	1	1	20
OG0000051	Softcore	1	0	1	1	1	1	1	1	1	1	0	1	1	1	2	1	1	1	1	1	1	20
OG0000052	Softcore	0	1	1	1	1	1	1	1	1	1	1	1	1	1	1	1	1	1	1	1	1	20
OG0000053	Shell	0	1	1	1	1	1	1	1	1	0	1	1	1	1	2	1	1	2	0	1	1	20
OG0000054	Softcore	0	1	1	1	1	1	1	1	1	1	1	1	1	1	1	1	1	1	1	1	1	20
OG0000055	Softcore	1	1	1	1	1	1	1	1	1	1	1	1	1	1	0	0	1	1	1	1	1	19
OG0000056	Softcore	1	1	1	1	1	1	1	1	1	1	1	1	1	1	1	0	1	1	0	1	1	19
OG0000057	Shell	1	1	1	1	1	1	1	0	0	1	0	1	1	1	1	1	1	2	1	1	1	19
OG0000058	Softcore	1	1	1	1	1	0	1	1	1	1	0	1	1	1	1	1	1	1	1	1	1	19
OG0000059	Softcore	1	1	1	1	0	1	1	1	1	1	1	0	1	1	1	1	1	1	1	1	1	19
OG0000060	Softcore	1	1	1	1	1	1	1	1	1	1	1	1	1	1	1	1	1	1	1	0	0	19
OG0000061	Softcore	0	1	1	1	1	1	1	1	1	0	1	1	1	1	1	1	1	1	1	1	1	19
OG0000062	Shell	1	1	1	1	1	1	1	1	0	0	1	1	1	1	1	0	1	1	1	1	0	17
OG0000063	Shell	0	1	1	0	1	1	0	1	1	1	1	1	1	2	0	1	0	1	0	1	1	16
OG0000064	Shell	0	0	0	0	1	0	2	1	0	1	0	2	1	1	1	1	1	1	1	1	0	15
OG0000065	Shell	1	1	1	1	1	1	0	1	1	1	1	0	0	0	0	0	1	1	1	1	0	14
OG0000066	Shell	0	0	1	0	0	0	1	2	1	0	1	0	1	2	0	1	2	1	0	1	0	14
OG0000067	Shell	1	0	1	0	1	1	1	0	0	1	0	0	0	1	1	0	1	1	1	1	1	13
OG0000068	Shell	1	0	0	0	0	1	0	0	1	1	0	1	0	1	0	0	1	1	0	0	0	8
OG0000069	Shell	0	0	0	0	0	1	0	0	0	1	0	1	1	1	0	1	0	0	0	0	0	6
OG0000070	Shell	1	1	0	0	1	0	1	0	0	0	0	1	0	0	0	0	0	0	0	0	0	5
OG0000071	Shell	0	1	0	0	0	0	0	0	0	0	0	0	0	0	1	0	1	0	1	0	0	4
OG0000072	Shell	0	0	0	1	0	0	0	0	1	0	0	0	0	0	0	1	0	1	0	0	0	4
OG0000073	Shell	1	0	0	0	0	0	0	0	0	0	0	0	0	0	0	0	1	1	0	0	0	3
OG0000074	Shell	0	0	0	0	1	0	0	0	1	0	1	0	0	0	0	0	0	0	0	0	0	3
OG0000075	Specific	1	0	1	0	0	0	0	0	0	0	0	0	0	0	0	0	0	0	0	0	0	2
OG0000076	Specific	0	0	0	0	0	0	0	0	0	0	1	1	0	0	0	0	0	0	0	0	0	2
Total		78	74	77	77	73	74	82	73	73	74	74	87	78	81	81	75	81	87	74	81	77	1631

[truncated: 10 more sheets: S11, S12, S13, S14, S15, S16, S17, S18, S19, S20]
